# Supplementary material for: First draft genome sequence of a strain belonging to the Zoogloea genus and its gene expression in situ
Source: Stand Genomic Sci. 2017 Oct 18;12:64. doi: 10.1186/s40793-017-0274-y (PMC5648520; doi:10.1186/s40793-017-0274-y)
Supplement: Additional file 1: Table S1. — Metatranscriptomic coverage for the predicted features of Zoogloea sp. LCSB751. Table S2. Metagenomic coverage for the assembly contigs of Zoogloea sp. LCSB751. Table S3. Zoogloea sp. LCSB751 CRISPR spacer complements (protospacer) as per reported by CRISPRTarget [32]. (XLSX 182 kb) [file 40793_2017_274_MOESM1_ESM.xlsx]

## Sheet: Table S1
	Average per-base depth of coverage
Gene_ID	2011-01-25	2011-10-05	2011-10-12	2012-01-11
fig|6666666.102999.peg.1	0	0	0	0
fig|6666666.102999.peg.2	0	0	0	0
fig|6666666.102999.peg.129	0	0	0	0
fig|6666666.102999.peg.17	0	0	0	0
fig|6666666.102999.peg.33	0	0	0	0
fig|6666666.102999.peg.68	3.74738	1.23519	3.74855	3.22997
fig|6666666.102999.peg.77	0	0	0	0
fig|6666666.102999.peg.90	0	0	0	0
fig|6666666.102999.peg.109	0	0	0	0
fig|6666666.102999.peg.143	0	0	0	0
fig|6666666.102999.peg.159	0	0	0	0.0406302
fig|6666666.102999.peg.3	0	0	0	0
fig|6666666.102999.peg.4	0	0	0	0
fig|6666666.102999.peg.5	0	0	0	0
fig|6666666.102999.peg.6	0.0805556	0	0	0
fig|6666666.102999.peg.7	0	0	0	0
fig|6666666.102999.peg.8	0.234343	0	0	0
fig|6666666.102999.peg.9	0	0	0	0
fig|6666666.102999.peg.10	0.0557533	0	0	0
fig|6666666.102999.peg.11	0	0	0	0
fig|6666666.102999.peg.12	0	0	0	0
fig|6666666.102999.peg.13	0	0	0	0
fig|6666666.102999.peg.14	0	0	0	0
fig|6666666.102999.peg.15	0	0	0	0
fig|6666666.102999.peg.16	0	0	0	0
fig|6666666.102999.peg.18	0	0	0	0
fig|6666666.102999.peg.19	0	0	0	0
fig|6666666.102999.peg.20	0	0	0	0
fig|6666666.102999.peg.21	0	0	0	0
fig|6666666.102999.peg.22	0	0	0	0
fig|6666666.102999.peg.23	0	0	0	0
fig|6666666.102999.peg.24	0	0	0	0
fig|6666666.102999.peg.25	0	0	0	0
fig|6666666.102999.peg.26	0	0	0	0
fig|6666666.102999.peg.27	0	0	0	0
fig|6666666.102999.peg.28	0	0	0	0
fig|6666666.102999.peg.29	0	0	0	0
fig|6666666.102999.peg.30	0	0	0	0
fig|6666666.102999.peg.31	0	0	0	0
fig|6666666.102999.peg.32	0	0	0	0
fig|6666666.102999.peg.34	0	0	0	0
fig|6666666.102999.peg.35	0	0	0	0
fig|6666666.102999.peg.36	0	0	0	0
fig|6666666.102999.peg.37	0	0	0	0
fig|6666666.102999.peg.38	0	0	0	0
fig|6666666.102999.peg.39	0	0	0	0
fig|6666666.102999.peg.40	0	0	0	0
fig|6666666.102999.peg.41	0	0	0	0
fig|6666666.102999.peg.42	0	0	0	0
fig|6666666.102999.peg.43	0	0	0	0
fig|6666666.102999.peg.44	0	0	0	0
fig|6666666.102999.peg.45	0	0	0	0.015253
fig|6666666.102999.peg.46	0	0	0	0
fig|6666666.102999.peg.47	0	0	0	0
fig|6666666.102999.peg.48	0	0	0	0
fig|6666666.102999.peg.49	0	0	0	0.177778
fig|6666666.102999.peg.50	0	0	0	0
fig|6666666.102999.peg.51	0	0	0	0
fig|6666666.102999.peg.52	0	0	0	0
fig|6666666.102999.peg.53	0	0	0	0
fig|6666666.102999.peg.54	0	0	0	0
fig|6666666.102999.peg.55	0	0	0	0
fig|6666666.102999.peg.56	0	0	0	0
fig|6666666.102999.peg.57	0	0	0	0
fig|6666666.102999.peg.58	0	0	0	0
fig|6666666.102999.peg.59	0	0	0	0
fig|6666666.102999.peg.60	0	0	0	0
fig|6666666.102999.peg.61	0	0	0	0
fig|6666666.102999.peg.62	0	0	0	0.097561
fig|6666666.102999.peg.63	0	0	0	0.0515152
fig|6666666.102999.peg.64	0	0	0	0
fig|6666666.102999.peg.65	0	0	0	0
fig|6666666.102999.peg.66	0	0	0	0
fig|6666666.102999.peg.67	0.298413	0	0.55873	2.04444
fig|6666666.102999.peg.69	0	0	0	0
fig|6666666.102999.peg.70	0.0529801	0	0	0
fig|6666666.102999.peg.71	0.0955338	0	0.0822242	0.394854
fig|6666666.102999.peg.72	0	0	0	0
fig|6666666.102999.peg.73	0	0	0	0
fig|6666666.102999.peg.74	0	0	0	0
fig|6666666.102999.peg.75	0	0	0	0
fig|6666666.102999.peg.76	0	0	0	0
fig|6666666.102999.peg.78	0	0	0	0
fig|6666666.102999.peg.79	0	0	0	0
fig|6666666.102999.peg.80	0	0	0	0
fig|6666666.102999.peg.81	0.0166187	0.108341	0	0
fig|6666666.102999.peg.82	0	0	0	0
fig|6666666.102999.peg.83	0	0	0	0
fig|6666666.102999.peg.84	0	0	0	0
fig|6666666.102999.peg.85	0	0	0	0
fig|6666666.102999.peg.86	0	0	0	0
fig|6666666.102999.peg.87	0.0276423	0.0756097	0	0
fig|6666666.102999.peg.88	0	0	0	0
fig|6666666.102999.peg.89	0.105263	0	0	0
fig|6666666.102999.peg.91	0	0	0	0
fig|6666666.102999.peg.92	0	0	0	0.142292
fig|6666666.102999.peg.93	0	0	0	0
fig|6666666.102999.peg.94	0	0	0	0
fig|6666666.102999.peg.95	0	0	0	0
fig|6666666.102999.peg.96	0	0	0	0
fig|6666666.102999.peg.97	0	0	0	0
fig|6666666.102999.peg.98	0	0	0	0
fig|6666666.102999.peg.99	0	0	0	1.07508
fig|6666666.102999.peg.100	0	0	0	0
fig|6666666.102999.peg.101	0	0	0	0
fig|6666666.102999.peg.102	0	0	0	0
fig|6666666.102999.peg.103	0	0	0	0
fig|6666666.102999.peg.104	0	0	0	0
fig|6666666.102999.peg.105	0	0	0	0
fig|6666666.102999.peg.106	0	0	0	0
fig|6666666.102999.peg.107	0	0	0	0
fig|6666666.102999.peg.108	0	0	0	0
fig|6666666.102999.peg.110	0	0	0	0
fig|6666666.102999.peg.111	0	0	0	0
fig|6666666.102999.peg.112	0	0	0	0
fig|6666666.102999.peg.113	0	0	0	0
fig|6666666.102999.peg.114	0	0	0	0
fig|6666666.102999.peg.115	0	0	0	0
fig|6666666.102999.peg.116	0	0	0	0
fig|6666666.102999.peg.117	0	0	0	0
fig|6666666.102999.peg.118	0	0.206667	0	0
fig|6666666.102999.peg.119	0	0	0	0
fig|6666666.102999.peg.120	0	0	0	0
fig|6666666.102999.peg.121	0	0	0	0
fig|6666666.102999.peg.122	0	0	0	0
fig|6666666.102999.peg.123	0	0	0	0
fig|6666666.102999.peg.124	0	0	0	0
fig|6666666.102999.peg.125	0	0	0	0
fig|6666666.102999.peg.126	0	0	0	0
fig|6666666.102999.peg.127	0	0	0	0
fig|6666666.102999.peg.128	0	0	0	0
fig|6666666.102999.peg.130	0	0	0	0
fig|6666666.102999.peg.131	0	0	0	0
fig|6666666.102999.peg.132	0	0	0	0
fig|6666666.102999.peg.133	0	0	0	0
fig|6666666.102999.peg.134	0	0	0	0
fig|6666666.102999.peg.135	0	0	0	0
fig|6666666.102999.peg.136	0	0	0	0
fig|6666666.102999.peg.137	0	0	0	0
fig|6666666.102999.peg.138	0	0	0	0
fig|6666666.102999.peg.139	0	0	0	0
fig|6666666.102999.peg.140	0	0	0	0
fig|6666666.102999.peg.141	0	0	0	0
fig|6666666.102999.peg.142	0	0	0	0
fig|6666666.102999.peg.144	0	0	0	0
fig|6666666.102999.peg.145	0	0	0	0
fig|6666666.102999.peg.146	0	0	0	0
fig|6666666.102999.peg.147	0	0	0	0
fig|6666666.102999.peg.148	0	0	0	0
fig|6666666.102999.peg.149	0	0	0	0
fig|6666666.102999.peg.150	0	0	0	0
fig|6666666.102999.peg.151	0	0	0	0
fig|6666666.102999.peg.152	0	0	0	0
fig|6666666.102999.peg.153	0	0	0	0
fig|6666666.102999.peg.154	0	0	0	0
fig|6666666.102999.peg.155	0	0	0	0
fig|6666666.102999.peg.156	0	0	0	0
fig|6666666.102999.peg.157	0	0	0	0
fig|6666666.102999.peg.158	0	0	0	0
fig|6666666.102999.peg.160	0	0	0	0
fig|6666666.102999.peg.161	0	0	0	0
fig|6666666.102999.peg.162	0	0	0	0
fig|6666666.102999.peg.163	0	0	0	0
fig|6666666.102999.peg.164	0	0	0	0
fig|6666666.102999.peg.165	0	0	0	0
fig|6666666.102999.peg.166	0	0	0	0
fig|6666666.102999.peg.167	0	0	0	0
fig|6666666.102999.peg.168	0	0	0	0
fig|6666666.102999.peg.169	0	0	0	0
fig|6666666.102999.peg.170	0	0	0.0516432	0.0704225
fig|6666666.102999.peg.171	0	0	0	0
fig|6666666.102999.peg.172	0	0	0	0.118364
fig|6666666.102999.peg.173	0	0	0	0
fig|6666666.102999.peg.174	0	0.439024	0	0
fig|6666666.102999.rna.1	555.831	500.985	9024.95	6966.84
fig|6666666.102999.peg.284	0	0	0	0
fig|6666666.102999.peg.196	0	0	0	0
fig|6666666.102999.peg.216	0	0	0	0
fig|6666666.102999.peg.232	0	0	0	0
fig|6666666.102999.peg.239	0	0	0	0
fig|6666666.102999.peg.258	0	0	0	0
fig|6666666.102999.peg.269	0.0504648	0	0	0
fig|6666666.102999.peg.316	0	0	0	0
fig|6666666.102999.peg.175	0	0	0	0
fig|6666666.102999.peg.176	0	0	0	0
fig|6666666.102999.peg.177	0	0	0	0
fig|6666666.102999.peg.178	0	0	0	0
fig|6666666.102999.peg.179	0	0	0	0
fig|6666666.102999.peg.180	0	0	0	0
fig|6666666.102999.peg.181	0	0	0	0
fig|6666666.102999.peg.182	0	0	0	0
fig|6666666.102999.peg.183	0	0	0	0
fig|6666666.102999.peg.184	0	0	0	0
fig|6666666.102999.peg.185	0.162037	0.168518	0.315741	0.0851852
fig|6666666.102999.peg.186	0	0	0	0
fig|6666666.102999.peg.187	0	0	0	0
fig|6666666.102999.peg.188	0	0	0	0
fig|6666666.102999.peg.189	0	0	0	0
fig|6666666.102999.peg.190	0	0	0	0
fig|6666666.102999.peg.191	0	0	0	0
fig|6666666.102999.peg.192	0	0	0	0
fig|6666666.102999.peg.193	0	0	0	0
fig|6666666.102999.peg.194	0	0	0	0
fig|6666666.102999.peg.195	0	0.108727	0.384835	0.0658083
fig|6666666.102999.peg.197	0	0	0	0
fig|6666666.102999.peg.198	0	0	0	0
fig|6666666.102999.peg.199	0	0	0	0
fig|6666666.102999.peg.200	0	0	0	0
fig|6666666.102999.peg.201	0	0	0	0
fig|6666666.102999.peg.202	0	0	0	0.0838446
fig|6666666.102999.peg.203	0	0	0	0
fig|6666666.102999.peg.204	0	0	0	0
fig|6666666.102999.peg.205	0	0	0	0
fig|6666666.102999.peg.206	0	0	0	0
fig|6666666.102999.peg.207	0	0	0	0
fig|6666666.102999.peg.208	0	0	0	0
fig|6666666.102999.peg.209	0	0	0	0
fig|6666666.102999.peg.210	0	0	0	0
fig|6666666.102999.peg.211	0	0	0	0
fig|6666666.102999.peg.212	0	0	0	0
fig|6666666.102999.peg.213	0	0.0875	0	0
fig|6666666.102999.peg.214	0.0414537	0.052243	0.105622	0
fig|6666666.102999.peg.215	0	0	0	0
fig|6666666.102999.peg.217	0	0	0	0
fig|6666666.102999.peg.218	0	0	0	0
fig|6666666.102999.peg.219	0	0	0	0
fig|6666666.102999.peg.220	0	0	0	0
fig|6666666.102999.peg.221	0	0	0	0
fig|6666666.102999.peg.222	0	0	0	0
fig|6666666.102999.peg.223	0	0	0	0
fig|6666666.102999.peg.224	0	0	0	0
fig|6666666.102999.peg.225	0.0659955	0	0	0
fig|6666666.102999.peg.226	0	0	0	0
fig|6666666.102999.peg.227	0	0	0	0
fig|6666666.102999.peg.228	0	0	0	0
fig|6666666.102999.peg.229	0	0	0	0
fig|6666666.102999.peg.230	0	0	0	0
fig|6666666.102999.peg.231	0	0	0	0
fig|6666666.102999.peg.233	0	0	0	0
fig|6666666.102999.peg.234	0	0	0	0
fig|6666666.102999.peg.235	0	0	0	0.0300429
fig|6666666.102999.peg.236	0	0	0	0
fig|6666666.102999.peg.237	0	0	0	0
fig|6666666.102999.peg.238	0.0195644	0	0	0.0657069
fig|6666666.102999.peg.240	0	0	0	0
fig|6666666.102999.peg.241	0	0	0	0
fig|6666666.102999.peg.242	0	0	0	0
fig|6666666.102999.peg.243	0.218236	0	0.139014	0
fig|6666666.102999.peg.244	0	0	0	0
fig|6666666.102999.peg.245	0	0	0	0
fig|6666666.102999.peg.246	0.535632	1.27816	0.636782	1.54713
fig|6666666.102999.peg.247	0	0	0	0
fig|6666666.102999.peg.248	0.444273	0.476482	0.471881	0.735685
fig|6666666.102999.peg.249	0	0.164671	0	0
fig|6666666.102999.peg.250	0	0	0	0
fig|6666666.102999.peg.251	0	0	0	0
fig|6666666.102999.peg.252	0	0	0	0
fig|6666666.102999.peg.253	0	0	0	0
fig|6666666.102999.peg.254	0	0	0	0
fig|6666666.102999.peg.255	0	0	0	0
fig|6666666.102999.peg.256	0	0	0	0
fig|6666666.102999.peg.257	0	0	0	0
fig|6666666.102999.peg.259	0	0	0	0
fig|6666666.102999.peg.260	0.901501	0.284685	0.625225	0.436036
fig|6666666.102999.peg.261	0	0	0	0
fig|6666666.102999.peg.262	0.527046	0.666204	1.81461	0.603791
fig|6666666.102999.peg.263	0	0	0.0680681	0
fig|6666666.102999.peg.264	1.01563	0.52474	1.20443	1.89258
fig|6666666.102999.peg.265	0.423077	0.137574	0.322485	0.258876
fig|6666666.102999.peg.266	0	0	0	0
fig|6666666.102999.peg.267	0	0	0	0
fig|6666666.102999.peg.268	0	0	0	0
fig|6666666.102999.peg.270	0	0	0	0
fig|6666666.102999.peg.271	0.0320304	0	0.0504886	0.0504886
fig|6666666.102999.peg.272	0	0	0	0
fig|6666666.102999.peg.273	0	0	0	0
fig|6666666.102999.peg.274	0	0	0	0
fig|6666666.102999.peg.275	0	0	0	0
fig|6666666.102999.peg.276	0	0	0	0
fig|6666666.102999.peg.277	0	0	0	0
fig|6666666.102999.peg.278	0	0	0	0
fig|6666666.102999.peg.279	0	0	0.0824373	0
fig|6666666.102999.peg.280	0	0	0	0
fig|6666666.102999.peg.281	0.20757	0	0	0
fig|6666666.102999.peg.282	0	0	0	0
fig|6666666.102999.peg.283	1.45998	0.732456	2.7352	1.58005
fig|6666666.102999.peg.285	0.214612	0	0	0
fig|6666666.102999.peg.286	0	0	0	0
fig|6666666.102999.peg.287	0	0	0	0
fig|6666666.102999.peg.288	0	0	0	0
fig|6666666.102999.peg.289	0	0	0	0
fig|6666666.102999.peg.290	0	0	0	0
fig|6666666.102999.peg.291	0	0	0	0
fig|6666666.102999.peg.292	0	0	0	0
fig|6666666.102999.peg.293	0	0	0	0
fig|6666666.102999.peg.294	0	0	0	0
fig|6666666.102999.peg.295	0	0	0.096875	0
fig|6666666.102999.peg.296	0	0	0	0
fig|6666666.102999.peg.297	0	0	0	0
fig|6666666.102999.peg.298	0	0	0	0
fig|6666666.102999.peg.299	0	0	0	0
fig|6666666.102999.peg.300	0	0	0	0
fig|6666666.102999.peg.301	0.0409483	0	0.132184	0.131466
fig|6666666.102999.peg.302	0	0	0	0
fig|6666666.102999.peg.303	0	0	0	0
fig|6666666.102999.peg.304	0	0	0	0
fig|6666666.102999.peg.305	0	0	0	0
fig|6666666.102999.peg.306	0	0	0	0
fig|6666666.102999.peg.307	0	0	0	0
fig|6666666.102999.peg.308	0	0	0	0
fig|6666666.102999.peg.309	0	0	0	0
fig|6666666.102999.peg.310	0	0	0	0
fig|6666666.102999.peg.311	0	0	0	0
fig|6666666.102999.peg.312	0	0	0	0
fig|6666666.102999.peg.313	0	0	0	0
fig|6666666.102999.peg.314	0	0	0	0
fig|6666666.102999.peg.315	0	0	0	0
fig|6666666.102999.rna.2	3.02703	1.67568	0	1.13514
fig|6666666.102999.peg.317	0	0	0	0
fig|6666666.102999.peg.318	0	0	0	0
fig|6666666.102999.peg.319	0	0	0	0
fig|6666666.102999.peg.447	0	0	0	0
fig|6666666.102999.peg.335	0.15942	0	0	0
fig|6666666.102999.peg.350	0.123878	0.0544584	0.166966	0.16158
fig|6666666.102999.peg.369	0	0	0	0
fig|6666666.102999.peg.386	0	0	0	0
fig|6666666.102999.peg.401	0.254545	0.0621212	0.421212	0.775758
fig|6666666.102999.peg.411	0	0	0	0
fig|6666666.102999.peg.431	0	0.365462	0	0.188755
fig|6666666.102999.peg.320	0	0	0	0
fig|6666666.102999.peg.321	0	0	0	0
fig|6666666.102999.peg.322	0.11478	0.136793	0.146226	0
fig|6666666.102999.peg.323	0	0	0	0
fig|6666666.102999.peg.324	0.0966031	0.181529	0.130927	0.316702
fig|6666666.102999.peg.325	0	0	0	0
fig|6666666.102999.peg.326	0	0	0	0
fig|6666666.102999.peg.327	0	0	0	0
fig|6666666.102999.peg.328	0	0	0	0
fig|6666666.102999.peg.329	0	0	0	0
fig|6666666.102999.peg.330	0	0	0	0
fig|6666666.102999.peg.331	0	0	0	0
fig|6666666.102999.peg.332	0	0	0	0
fig|6666666.102999.peg.333	0	0	0	0
fig|6666666.102999.peg.334	0	0	0	0
fig|6666666.102999.peg.336	0	0	0	0
fig|6666666.102999.peg.337	0	0	0	0
fig|6666666.102999.peg.338	0	0	0	0
fig|6666666.102999.peg.339	0	0	0	0
fig|6666666.102999.peg.340	0.0642077	0	0	0
fig|6666666.102999.peg.341	0	0	0	0
fig|6666666.102999.peg.342	0	0	0	0
fig|6666666.102999.peg.343	0	0.0373027	0	0.0425634
fig|6666666.102999.peg.344	0	0	0	0.211456
fig|6666666.102999.peg.345	0.446667	0.794666	2.84133	2.58533
fig|6666666.102999.peg.346	0.435898	0.424145	1.39423	0.300214
fig|6666666.102999.peg.347	0.116136	0	0.189838	0.171413
fig|6666666.102999.peg.348	0.0796569	0	0.221201	0.19424
fig|6666666.102999.peg.349	0	0	0	0
fig|6666666.102999.peg.351	0	0	0	0
fig|6666666.102999.peg.352	0	0	0	0
fig|6666666.102999.peg.353	0	0	0	0
fig|6666666.102999.peg.354	0	0	0	0
fig|6666666.102999.peg.355	0	0	0.228856	0
fig|6666666.102999.peg.356	0	0	0	0
fig|6666666.102999.peg.357	0.124066	0.213752	0.121076	0.0403587
fig|6666666.102999.peg.358	0	0	0.132924	0
fig|6666666.102999.peg.359	0	0	0	0
fig|6666666.102999.peg.360	0	0	0	0
fig|6666666.102999.peg.361	0	0	0	0
fig|6666666.102999.peg.362	0	0	0	0
fig|6666666.102999.peg.363	0	0	0	0
fig|6666666.102999.peg.364	0	0	0	0
fig|6666666.102999.peg.365	0	0	0	0
fig|6666666.102999.peg.366	0	0	0.213793	0
fig|6666666.102999.peg.367	0	0	0	0
fig|6666666.102999.peg.368	0	0	0.219259	0
fig|6666666.102999.peg.370	0	0	0	0
fig|6666666.102999.peg.371	0	0.031857	0.0637141	0.133644
fig|6666666.102999.peg.372	0	0	0.166667	0
fig|6666666.102999.peg.373	0	0	0	0
fig|6666666.102999.peg.374	0	0	0	0
fig|6666666.102999.peg.375	0	0	0	0
fig|6666666.102999.peg.376	0	0	0	0
fig|6666666.102999.peg.377	0	0	0	0
fig|6666666.102999.peg.378	0	0	0	0.0540541
fig|6666666.102999.peg.379	0	0	0	0
fig|6666666.102999.peg.380	0	0.127572	0	0
fig|6666666.102999.peg.381	0	0	0	0
fig|6666666.102999.peg.382	0	0	0.0692557	0.0886731
fig|6666666.102999.peg.383	0	0	0	0
fig|6666666.102999.peg.384	0	0	0	0
fig|6666666.102999.peg.385	0	0	0	0
fig|6666666.102999.rna.3	5.39726	3.28767	2.9863	0
fig|6666666.102999.rna.4	5.42466	0	1.94521	0
fig|6666666.102999.peg.387	0	0	0	0
fig|6666666.102999.peg.388	0.25641	0	0	0
fig|6666666.102999.peg.389	0	0.110276	0	0
fig|6666666.102999.peg.390	0	0	0	0
fig|6666666.102999.peg.391	0.0564559	0.103998	0.0248514	0.0653702
fig|6666666.102999.peg.392	0	0	0	0
fig|6666666.102999.peg.393	0	0	0	0
fig|6666666.102999.peg.394	0	0	0	0
fig|6666666.102999.peg.395	0	0	0	0
fig|6666666.102999.peg.396	0	0	0	0.0417599
fig|6666666.102999.peg.397	1.30797	0.773913	2.68768	0.975362
fig|6666666.102999.peg.398	0	0	0.204225	0.375587
fig|6666666.102999.peg.399	0	0	0	0
fig|6666666.102999.peg.400	0	0	0	0
fig|6666666.102999.peg.402	0.0633947	0	0.408998	0.760736
fig|6666666.102999.peg.403	0.144019	0	0	0
fig|6666666.102999.peg.404	0	0.0974026	0.100649	0
fig|6666666.102999.peg.405	1.02339	0.764133	1.50097	0.923197
fig|6666666.102999.peg.406	0	0	0.194444	0
fig|6666666.102999.peg.407	0	0	0	0
fig|6666666.102999.peg.408	0	0	0	0
fig|6666666.102999.peg.409	0	0.0143468	0	0
fig|6666666.102999.peg.410	0	0	0	0
fig|6666666.102999.peg.412	0	0	0	0.0538813
fig|6666666.102999.peg.413	0	0	0	0
fig|6666666.102999.peg.414	0.130994	1.89941	1.41287	0.920468
fig|6666666.102999.peg.415	0	0	0	0
fig|6666666.102999.peg.416	0	0	0	0
fig|6666666.102999.peg.417	0.136801	0.0847784	0.0751445	0.544316
fig|6666666.102999.peg.418	0.156973	0.20888	0.203252	0.459662
fig|6666666.102999.peg.419	0	0	0	0
fig|6666666.102999.peg.420	0	0	0	0
fig|6666666.102999.peg.421	0	0	0	0.0469645
fig|6666666.102999.peg.422	0	0	0	0
fig|6666666.102999.peg.423	0	0	0	0
fig|6666666.102999.peg.424	0	0	0	0
fig|6666666.102999.peg.425	0	0	0	0
fig|6666666.102999.peg.426	0	0	0	0
fig|6666666.102999.peg.427	0	0	0	0
fig|6666666.102999.peg.428	0	0.145136	0	0.145136
fig|6666666.102999.peg.429	0	0	0	0
fig|6666666.102999.peg.430	0	0	0	0
fig|6666666.102999.peg.432	0.0599415	0.135965	0.231725	0
fig|6666666.102999.peg.433	0	0	0	0
fig|6666666.102999.peg.434	0	0	0	0
fig|6666666.102999.peg.435	0	0	0	0
fig|6666666.102999.peg.436	0	0	0	0
fig|6666666.102999.peg.437	0	0	0	0
fig|6666666.102999.peg.438	0	0	0	0
fig|6666666.102999.peg.439	0	0	0	0
fig|6666666.102999.peg.440	0	0	0	0
fig|6666666.102999.peg.441	0	0	0	0
fig|6666666.102999.peg.442	0	0	0	0
fig|6666666.102999.peg.443	0	0	0	0
fig|6666666.102999.peg.444	0	0	0	0
fig|6666666.102999.peg.445	0	0	0	0
fig|6666666.102999.peg.446	0	0	0	0
fig|6666666.102999.peg.448	0	0	0	0
fig|6666666.102999.peg.449	0	0	0	0
fig|6666666.102999.peg.450	0	0	0	0
fig|6666666.102999.peg.451	0	0	0	0
fig|6666666.102999.peg.452	0	0	0	0
fig|6666666.102999.peg.453	0	0	0	0
fig|6666666.102999.peg.454	0	0	0	0
fig|6666666.102999.peg.455	0	0	0	0
fig|6666666.102999.peg.456	0	0	0	0
fig|6666666.102999.peg.457	0	0	0	0
fig|6666666.102999.peg.458	0	0	0	0
fig|6666666.102999.peg.459	0	0	0	0
fig|6666666.102999.peg.460	0	0	0	0
fig|6666666.102999.peg.461	0	0	0	0
fig|6666666.102999.peg.462	0.504274	0	0	0
fig|6666666.102999.peg.463	0.122642	0	0	0
fig|6666666.102999.rna.5	512.77	308.727	4720.06	2970.07
fig|6666666.102999.peg.464	0	0	0	0
fig|6666666.102999.peg.475	0	0	0	0
fig|6666666.102999.peg.490	0	0	0	0
fig|6666666.102999.peg.507	0	0	0.0469645	0
fig|6666666.102999.peg.525	0	0	0	0
fig|6666666.102999.peg.542	0	0	0	0
fig|6666666.102999.peg.564	0	0.0262897	0.0570436	0
fig|6666666.102999.peg.581	0	0.20615	0.104822	0.459119
fig|6666666.102999.peg.465	0	0	0	0
fig|6666666.102999.peg.466	0	0	0	0
fig|6666666.102999.peg.467	0	0	0	0
fig|6666666.102999.peg.468	0	0	0	0
fig|6666666.102999.peg.469	0	0	0	0
fig|6666666.102999.peg.470	0	0	0	0
fig|6666666.102999.peg.471	0	0	0	0
fig|6666666.102999.peg.472	0	0	0	0
fig|6666666.102999.peg.473	0	0	0	0
fig|6666666.102999.peg.474	0	0	0	0
fig|6666666.102999.peg.476	0	0	0	0
fig|6666666.102999.peg.477	0	0	0	0
fig|6666666.102999.peg.478	0	0	0	0
fig|6666666.102999.peg.479	0.141865	0.093254	0.355159	0.0833333
fig|6666666.102999.peg.480	0	0	0	0
fig|6666666.102999.peg.481	0	0	0	0
fig|6666666.102999.peg.482	0	0	0	0
fig|6666666.102999.peg.483	0	0	0	0
fig|6666666.102999.peg.484	0	0	0	0
fig|6666666.102999.peg.485	0	0	0	0
fig|6666666.102999.peg.486	0.0334148	0	0	0
fig|6666666.102999.peg.487	0	0	0.0517962	0.147591
fig|6666666.102999.peg.488	0	0	0	0
fig|6666666.102999.peg.489	0	0	0	0
fig|6666666.102999.peg.491	0	0	0	0
fig|6666666.102999.peg.492	0	0	0	0
fig|6666666.102999.peg.493	0	0	0	0
fig|6666666.102999.peg.494	0	0	0	0.118619
fig|6666666.102999.peg.495	0.0906667	0	0	0
fig|6666666.102999.peg.496	0	0	0	0
fig|6666666.102999.peg.497	0	0	0.328798	0
fig|6666666.102999.peg.498	0.148262	0.120654	0.276073	0.139059
fig|6666666.102999.peg.499	0	0	0	0
fig|6666666.102999.peg.500	0	0	0	0
fig|6666666.102999.peg.501	0	0	0	0
fig|6666666.102999.peg.502	0	0	0	0
fig|6666666.102999.peg.503	0	0	0	0
fig|6666666.102999.peg.504	0	0	0	0.19195
fig|6666666.102999.peg.505	0.0445587	0.0702656	0.400172	0.35647
fig|6666666.102999.peg.506	0	0	0	0
fig|6666666.102999.peg.508	0	0	0	0
fig|6666666.102999.peg.509	0.177507	0	0	0
fig|6666666.102999.peg.510	0	0	0	0
fig|6666666.102999.peg.511	0	0	0.403509	0
fig|6666666.102999.peg.512	0	0	0	0
fig|6666666.102999.peg.513	0	0	0	0
fig|6666666.102999.peg.514	0	0	0	0
fig|6666666.102999.peg.515	0	0	0	0
fig|6666666.102999.peg.516	0	0	0	0
fig|6666666.102999.peg.517	0	0	0	0
fig|6666666.102999.peg.518	0.100791	0.12253	0	0
fig|6666666.102999.peg.519	0	0	0	0.49435
fig|6666666.102999.peg.520	0.0498575	0	0	0
fig|6666666.102999.peg.521	0	0	0	0
fig|6666666.102999.peg.522	0	0	0	0
fig|6666666.102999.peg.523	0	0.276768	0	0
fig|6666666.102999.peg.524	0	0	0.0414993	0
fig|6666666.102999.rna.6	2	3.94366	3.88732	0
fig|6666666.102999.peg.526	0	0	0	0
fig|6666666.102999.peg.527	0.0884353	0	0	0
fig|6666666.102999.peg.528	0	0	0	0
fig|6666666.102999.peg.529	0	0	0	0
fig|6666666.102999.peg.530	0	0	0	0
fig|6666666.102999.peg.531	0	0	0	0
fig|6666666.102999.peg.532	0	0	0	0
fig|6666666.102999.peg.533	0	0	0	0
fig|6666666.102999.peg.534	0	0	0	0
fig|6666666.102999.peg.535	0	0	0	0.096238
fig|6666666.102999.peg.536	0	0	0	0.269269
fig|6666666.102999.peg.537	0	0	0.215278	0
fig|6666666.102999.peg.538	0	0	0.0978593	0
fig|6666666.102999.peg.539	0	0	0.332184	0
fig|6666666.102999.peg.540	0	0	0	0
fig|6666666.102999.peg.541	0.0435185	0	0	0
fig|6666666.102999.peg.543	0.111722	0	0	0
fig|6666666.102999.peg.544	0	0	0	0
fig|6666666.102999.peg.545	0	0	0	0
fig|6666666.102999.peg.546	0	0	0	0
fig|6666666.102999.peg.547	0.0197109	0.0814717	0	0
fig|6666666.102999.peg.548	0	0	0	0
fig|6666666.102999.peg.549	0	0	0	0
fig|6666666.102999.peg.550	0	0	0	0
fig|6666666.102999.peg.551	0	0	0	0
fig|6666666.102999.peg.552	0	0	0	0
fig|6666666.102999.peg.553	0	0	0	0
fig|6666666.102999.peg.554	0	0	0.293651	0
fig|6666666.102999.peg.555	0.0762411	0.375886	0.0301418	0
fig|6666666.102999.peg.556	0	1.38298	0.51773	0
fig|6666666.102999.peg.557	0	0	0	0
fig|6666666.102999.peg.558	0	0	0	0
fig|6666666.102999.peg.559	0	0	0	0
fig|6666666.102999.peg.560	0	0	0	0
fig|6666666.102999.peg.561	0	0	0	0
fig|6666666.102999.peg.562	0	0.0152672	0	0
fig|6666666.102999.peg.563	0	0.492063	0.72619	0
fig|6666666.102999.peg.565	0	0	0	0
fig|6666666.102999.peg.566	0	0	0	0
fig|6666666.102999.peg.567	0.176923	0	0	0
fig|6666666.102999.peg.568	0	0	0	0
fig|6666666.102999.peg.569	0	0	0	0
fig|6666666.102999.peg.570	0	0	0	0
fig|6666666.102999.peg.571	0	0	0	0
fig|6666666.102999.peg.572	0	0	0	0
fig|6666666.102999.peg.573	0	0	0	0
fig|6666666.102999.peg.574	0	0	0	0
fig|6666666.102999.peg.575	0	0	0	0
fig|6666666.102999.peg.576	0	0	0	0
fig|6666666.102999.peg.577	0	0	0	0
fig|6666666.102999.peg.578	0	0	0	0
fig|6666666.102999.peg.579	0.482456	5.1193	7.05965	6.94035
fig|6666666.102999.peg.580	0.287369	1.02175	1.59474	1.82807
fig|6666666.102999.peg.582	0	0.0994536	0.0622951	0.256284
fig|6666666.102999.peg.583	1.31519	6.02721	11.4989	12.3152
fig|6666666.102999.peg.584	1.26229	2.98361	4.96066	4.60437
fig|6666666.102999.peg.585	0.471264	0.913793	2.1408	2.94397
fig|6666666.102999.peg.586	0.526144	0.464052	0.723856	0.70915
fig|6666666.102999.peg.587	0	0.47644	0.298429	0.84555
fig|6666666.102999.peg.588	0	0	0	0.732426
fig|6666666.102999.peg.589	0	0	0	0
fig|6666666.102999.peg.590	0.0271003	0.0360046	0.0700736	0
fig|6666666.102999.peg.591	0	0	0.0258065	0
fig|6666666.102999.peg.592	0	0	0	0
fig|6666666.102999.peg.593	0.12066	0	0.0434028	0
fig|6666666.102999.peg.594	0.10231	0	0	0.125412
fig|6666666.102999.peg.595	0	0	0	0
fig|6666666.102999.peg.596	0	0	0	0
fig|6666666.102999.peg.597	0	0	0	0
fig|6666666.102999.peg.598	0	0	0	0
fig|6666666.102999.peg.634	0	0.111596	0.0451237	0.179525
fig|6666666.102999.peg.651	0	0	0	0
fig|6666666.102999.peg.677	0	0	0	0
fig|6666666.102999.peg.690	0	0	0	0
fig|6666666.102999.peg.599	0	0	0.157265	0
fig|6666666.102999.peg.600	0	0	0	0
fig|6666666.102999.peg.601	0	0	0	0
fig|6666666.102999.peg.602	0	0	0	0
fig|6666666.102999.peg.603	0	0	0	0
fig|6666666.102999.peg.604	0	0	0	0
fig|6666666.102999.peg.605	0.0583058	0	0	0
fig|6666666.102999.peg.606	0	0	0	0
fig|6666666.102999.peg.607	0	0	0	0
fig|6666666.102999.peg.608	0	0	0	0
fig|6666666.102999.peg.609	0.179956	0.100221	0.125692	0.226467
fig|6666666.102999.peg.610	0	0	0	0
fig|6666666.102999.peg.611	0	0	0	0.028413
fig|6666666.102999.peg.612	0	0	0	0
fig|6666666.102999.peg.613	0	0	0	0
fig|6666666.102999.peg.614	0.274401	0.0865562	0	0.167587
fig|6666666.102999.peg.615	2.07833	2.435	1.02667	1.82
fig|6666666.102999.peg.616	0	0	0.0570012	0
fig|6666666.102999.peg.617	0	0	0	0
fig|6666666.102999.rna.7	2	7.94521	2.10959	0
fig|6666666.102999.peg.618	0.118123	0	0.0720065	0
fig|6666666.102999.peg.619	3.625	3.2125	8.58334	1.6
fig|6666666.102999.peg.620	0	0	0	0.0453333
fig|6666666.102999.peg.621	0	0	0	0
fig|6666666.102999.peg.622	0	0	0	0
fig|6666666.102999.peg.623	0.0253293	0	0	0
fig|6666666.102999.peg.624	0	0.0277778	0.0833333	0.15
fig|6666666.102999.peg.625	0	0.148847	0.301887	0.0901468
fig|6666666.102999.peg.626	0	0	0	0
fig|6666666.102999.peg.627	0	0	0	0
fig|6666666.102999.peg.628	0	0	0	0
fig|6666666.102999.peg.629	0	0	0	0
fig|6666666.102999.peg.630	0	0	0	0
fig|6666666.102999.peg.631	0	0	0	0
fig|6666666.102999.peg.632	0.266013	0.204575	0.422549	0.457843
fig|6666666.102999.peg.633	0	0	0	0
fig|6666666.102999.peg.635	0.503722	0.153019	0.0727874	0.560794
fig|6666666.102999.peg.636	0	0	0	0
fig|6666666.102999.peg.637	0	0	0	0
fig|6666666.102999.peg.638	0	0	0	0
fig|6666666.102999.peg.639	0	0	0	0
fig|6666666.102999.peg.640	0	0	0	0
fig|6666666.102999.peg.641	0	0	0	0
fig|6666666.102999.peg.642	0	0	0	0.607764
fig|6666666.102999.peg.643	0	0	0	0
fig|6666666.102999.peg.644	0	0	0	0
fig|6666666.102999.peg.645	0	0	0	0
fig|6666666.102999.peg.646	0	0.0920635	0	0
fig|6666666.102999.peg.647	0	0.0425671	0	0
fig|6666666.102999.peg.648	0	0	0	0
fig|6666666.102999.peg.649	0	0	0	0
fig|6666666.102999.peg.650	0	0	0	0
fig|6666666.102999.rna.8	7.34247	6.63014	13.9726	5.20548
fig|6666666.102999.rna.9	2.24658	0	1.58904	0
fig|6666666.102999.peg.652	0	0	0	0
fig|6666666.102999.peg.653	0	0	0	0
fig|6666666.102999.peg.654	0	0.0853994	0	0.0853994
fig|6666666.102999.peg.655	0	0	0	0
fig|6666666.102999.peg.656	0	0	0	0
fig|6666666.102999.peg.657	0	0	0	0.203947
fig|6666666.102999.peg.658	0.263158	0.979825	0.593859	0.791228
fig|6666666.102999.peg.659	0	0	0	0
fig|6666666.102999.peg.660	0	0	0	0
fig|6666666.102999.peg.661	0	0	0	0
fig|6666666.102999.peg.662	0	0	0	0
fig|6666666.102999.peg.663	0	0	0	0
fig|6666666.102999.peg.664	0	0	0	0
fig|6666666.102999.peg.665	0.141745	0.0724299	0.129283	0.318536
fig|6666666.102999.peg.666	0	0	0	0
fig|6666666.102999.peg.667	0	0.116981	0.116981	0.343396
fig|6666666.102999.peg.668	0	0	0	0
fig|6666666.102999.peg.669	0.467556	0.357778	0.374667	0.399556
fig|6666666.102999.peg.670	0.164912	0.438597	0.415789	0.0701754
fig|6666666.102999.peg.671	0	0	0	0
fig|6666666.102999.peg.672	0.078481	0.228692	0.31308	0.155274
fig|6666666.102999.peg.673	0.063234	0	0	0.373532
fig|6666666.102999.peg.674	0	0	0	0
fig|6666666.102999.peg.675	0.127886	0	0	0.149201
fig|6666666.102999.peg.676	0	0	0	0
fig|6666666.102999.peg.678	0	0	0	0
fig|6666666.102999.peg.679	0.184135	0.159508	0.273482	0.069874
fig|6666666.102999.peg.680	0	0	0	0
fig|6666666.102999.peg.681	0	0	0	0
fig|6666666.102999.peg.682	0	0	0	0
fig|6666666.102999.peg.683	0	0	0	0
fig|6666666.102999.peg.684	0.137436	0	0	0
fig|6666666.102999.peg.685	0	0	0	0
fig|6666666.102999.peg.686	0.074074	0.0980391	0.52244	0.307189
fig|6666666.102999.peg.687	0.162162	0.23166	0	0
fig|6666666.102999.peg.688	0	0.120858	0	0
fig|6666666.102999.peg.689	0	0	0	0
fig|6666666.102999.peg.691	0	0	0	0
fig|6666666.102999.peg.692	0	0	0	0
fig|6666666.102999.peg.693	0	0	0	0
fig|6666666.102999.peg.694	0	0	0	0
fig|6666666.102999.peg.695	0	0	0.05	0.120968
fig|6666666.102999.peg.696	0.189711	0.199357	0.18328	0.0996785
fig|6666666.102999.peg.697	0	0	0	0
fig|6666666.102999.peg.698	0	0	0	0
fig|6666666.102999.peg.699	0	0	0	0
fig|6666666.102999.peg.700	0	0	0	0
fig|6666666.102999.peg.701	0	0	0	0
fig|6666666.102999.peg.702	0	0	0	0
fig|6666666.102999.peg.703	0	0	0	0
fig|6666666.102999.peg.704	0	0	0	0
fig|6666666.102999.peg.705	0	0	0	0
fig|6666666.102999.peg.706	0	0	0	0
fig|6666666.102999.peg.707	0	0	0	0
fig|6666666.102999.peg.708	0	0	0	0
fig|6666666.102999.peg.709	0	0	0	0
fig|6666666.102999.peg.710	0	0	0	0
fig|6666666.102999.peg.711	0	0	0	0
fig|6666666.102999.peg.712	0	0	0	0
fig|6666666.102999.peg.713	0	0	0	0
fig|6666666.102999.peg.714	0	0	0	0
fig|6666666.102999.peg.746	0	0	0	0
fig|6666666.102999.peg.760	0	0	0	0
fig|6666666.102999.peg.777	0	0	0	0
fig|6666666.102999.peg.795	0.187919	0	0.120805	0.205817
fig|6666666.102999.peg.811	0	0	0	0
fig|6666666.102999.peg.818	0	0	0	0
fig|6666666.102999.peg.715	0	0	0	0
fig|6666666.102999.peg.716	0	0	0.0930233	0
fig|6666666.102999.peg.717	0	0	0	0
fig|6666666.102999.peg.718	0	0	0	0
fig|6666666.102999.peg.719	0	0	0	0
fig|6666666.102999.peg.720	0	0	0	0
fig|6666666.102999.peg.721	0	0	0	0
fig|6666666.102999.peg.722	0	0	0	0
fig|6666666.102999.peg.723	0	0	0	0
fig|6666666.102999.peg.724	0	0	0	0
fig|6666666.102999.peg.725	0	0	0	0
fig|6666666.102999.peg.726	0	0	0	0
fig|6666666.102999.peg.727	0	0	0	0
fig|6666666.102999.peg.728	0	0	0	0
fig|6666666.102999.peg.729	0	0	0	0
fig|6666666.102999.rna.10	0	5.86486	0	0
fig|6666666.102999.peg.730	0	0	0	0
fig|6666666.102999.peg.731	0	0	0	0
fig|6666666.102999.peg.732	0	0	0	0
fig|6666666.102999.peg.733	0	0	0	0
fig|6666666.102999.peg.734	0	0	0	0
fig|6666666.102999.peg.735	0	0	0	0
fig|6666666.102999.peg.736	0	0	0	0
fig|6666666.102999.peg.737	0	0	0	0
fig|6666666.102999.peg.738	0	0	0	0.13371
fig|6666666.102999.peg.739	0	0	0	0
fig|6666666.102999.peg.740	0	0	0	0
fig|6666666.102999.peg.741	0.0498366	0	0.373366	0.288399
fig|6666666.102999.peg.742	0	0	0	0
fig|6666666.102999.peg.743	0	0	0	0
fig|6666666.102999.peg.744	0	0	0.0419613	0.078265
fig|6666666.102999.peg.745	0.19375	0	0	0.0375
fig|6666666.102999.peg.747	0	0	0	0
fig|6666666.102999.peg.748	0.28839	0.329588	0.344569	0
fig|6666666.102999.peg.749	0	0	0.194245	0
fig|6666666.102999.peg.750	0	0	0	0
fig|6666666.102999.peg.751	0	0	0	0
fig|6666666.102999.peg.752	0.185185	0	0	0.0718954
fig|6666666.102999.peg.753	0.393305	0	0.51325	0.747559
fig|6666666.102999.peg.754	0	0	0	0
fig|6666666.102999.peg.755	0	0	0.0822281	0.0627763
fig|6666666.102999.peg.756	0	0	0	0
fig|6666666.102999.peg.757	0	0	0	0
fig|6666666.102999.peg.758	0	0	0	0
fig|6666666.102999.peg.759	0	0	0	0
fig|6666666.102999.peg.761	0	0	0	0
fig|6666666.102999.peg.762	0	0	0	0
fig|6666666.102999.peg.763	0	0	0	0
fig|6666666.102999.peg.764	0	0	0	0
fig|6666666.102999.peg.765	0	0	0	0
fig|6666666.102999.peg.766	0	0	0	0
fig|6666666.102999.peg.767	0	0	0	0
fig|6666666.102999.peg.768	0	0	0	0.0547074
fig|6666666.102999.peg.769	0	0	0	0
fig|6666666.102999.peg.770	0	0	0	0
fig|6666666.102999.peg.771	0	0	0	0
fig|6666666.102999.peg.772	0	0	0	0
fig|6666666.102999.peg.773	0.817114	0.634788	2.88758	2.42506
fig|6666666.102999.peg.774	0	0	0	0
fig|6666666.102999.peg.775	0	0	0	0
fig|6666666.102999.peg.776	0	0	0	0
fig|6666666.102999.peg.778	0	0	0	0
fig|6666666.102999.peg.779	0	0	0	0
fig|6666666.102999.peg.780	0	0	0	0
fig|6666666.102999.peg.781	0	0	0	0
fig|6666666.102999.peg.782	0	0	0	0
fig|6666666.102999.peg.783	0	0	0	0
fig|6666666.102999.peg.784	0	0	0	0
fig|6666666.102999.peg.785	0	0	0	0
fig|6666666.102999.peg.786	0	0	0	0
fig|6666666.102999.peg.787	0	0	0	0
fig|6666666.102999.peg.788	0	0	0	0
fig|6666666.102999.peg.789	0	0	0	0
fig|6666666.102999.peg.790	0	0	0	0
fig|6666666.102999.peg.791	0	0	0	0
fig|6666666.102999.peg.792	0	0	0	0
fig|6666666.102999.peg.793	0	0	0	0
fig|6666666.102999.peg.794	0	0	0	0
fig|6666666.102999.peg.796	0	0	0	0
fig|6666666.102999.peg.797	0	0	0	0
fig|6666666.102999.peg.798	0	0	0	0
fig|6666666.102999.peg.799	0	0	0	0
fig|6666666.102999.peg.800	0	0.0546737	0.185773	0.43445
fig|6666666.102999.peg.801	0	0	0	0
fig|6666666.102999.peg.802	0.39934	0	0	0
fig|6666666.102999.peg.803	0	0	0	0
fig|6666666.102999.peg.804	0	0	0	0.134199
fig|6666666.102999.peg.805	0	0	0.107981	0.42723
fig|6666666.102999.peg.806	0	0	0	0.215928
fig|6666666.102999.peg.807	0	0	0	0.0448598
fig|6666666.102999.peg.808	1.42857	0.221429	0.703175	24.7772
fig|6666666.102999.peg.809	0	0	0	0
fig|6666666.102999.peg.810	0	0	0	0
fig|6666666.102999.peg.812	0	0	0	0
fig|6666666.102999.peg.813	0	0	0	0
fig|6666666.102999.peg.814	0	0	0	0
fig|6666666.102999.peg.815	0	0	0	0
fig|6666666.102999.peg.816	0	0	0	0
fig|6666666.102999.peg.817	0	0.07277	0	0
fig|6666666.102999.rna.11	0	4	0	0
fig|6666666.102999.peg.819	0	0	0	0
fig|6666666.102999.peg.820	0	0	0	0
fig|6666666.102999.peg.821	0	0	0	0
fig|6666666.102999.peg.822	0	0	0	0
fig|6666666.102999.peg.823	0	0	0	0
fig|6666666.102999.peg.824	0	0	0	0.169863
fig|6666666.102999.peg.825	0	0	0	0
fig|6666666.102999.peg.826	0	0	0	0
fig|6666666.102999.rna.12	45.9566	52.6714	781.551	973.911
fig|6666666.102999.rna.13	1.85507	6.08696	2.17391	6.92754
fig|6666666.102999.rna.14	7.32394	23.8592	14.8732	17.0986
fig|6666666.102999.rna.15	8.16438	13.3973	7.61644	4.27397
fig|6666666.102999.peg.827	0	0	0	1.14465
fig|6666666.102999.peg.836	0	0	0.191064	0
fig|6666666.102999.peg.846	0	0	0.0279232	0
fig|6666666.102999.peg.880	0	0	0	0
fig|6666666.102999.peg.901	0	0	0	0
fig|6666666.102999.peg.828	0	0	0	0
fig|6666666.102999.peg.829	0	0	0	0
fig|6666666.102999.peg.830	0	0	0	0
fig|6666666.102999.peg.831	0	0	0	0
fig|6666666.102999.peg.832	0	0	0	0
fig|6666666.102999.peg.833	0	0	0	0.0050268
fig|6666666.102999.peg.834	0	0	0	0
fig|6666666.102999.peg.835	0	0	0	0
fig|6666666.102999.peg.837	0	0	0	0
fig|6666666.102999.peg.838	0	0	0	0
fig|6666666.102999.peg.839	0	0	0.271523	0
fig|6666666.102999.peg.840	0	0	0	0
fig|6666666.102999.peg.841	0	0	0	0.0543441
fig|6666666.102999.peg.842	0	0	0	0
fig|6666666.102999.peg.843	0	0	0	0
fig|6666666.102999.peg.844	0	0	0.0550514	0.107381
fig|6666666.102999.peg.845	0	0	0.103774	0
fig|6666666.102999.peg.847	0.378788	4.70833	1.93939	2.50379
fig|6666666.102999.peg.848	0.040404	0	0	0
fig|6666666.102999.peg.849	0	0	0	0
fig|6666666.102999.peg.851	0	0	0	0
fig|6666666.102999.peg.852	0	0	0	0
fig|6666666.102999.peg.853	0	0	0	0
fig|6666666.102999.peg.854	0	0	0	0
fig|6666666.102999.peg.855	0	0	0	0
fig|6666666.102999.peg.856	0	0	0	0
fig|6666666.102999.peg.857	0	0.155556	0	0.294686
fig|6666666.102999.peg.858	0	0	0	0
fig|6666666.102999.peg.859	0	0	0	0
fig|6666666.102999.peg.860	0	0	0	0
fig|6666666.102999.peg.861	0.0769231	0.209264	0.0769231	0.108354
fig|6666666.102999.rna.16	1.05747	0	0	3.81609
fig|6666666.102999.peg.862	0	0	0	0
fig|6666666.102999.peg.863	0	0	0	0
fig|6666666.102999.peg.864	0	0	0	0
fig|6666666.102999.peg.865	0	0	0	0
fig|6666666.102999.peg.866	0.132768	0	0	0.128531
fig|6666666.102999.peg.867	0	0	0	0
fig|6666666.102999.peg.868	0	0	0	0
fig|6666666.102999.peg.869	0	0	0	0
fig|6666666.102999.peg.870	0.0978261	0	0	0
fig|6666666.102999.peg.871	0	0	0	0
fig|6666666.102999.peg.872	0	0	0	0
fig|6666666.102999.peg.873	0	0	0	0
fig|6666666.102999.peg.874	0	0	0	0
fig|6666666.102999.peg.875	0	0	0	0
fig|6666666.102999.peg.876	0.183099	0.640845	0.589202	0
fig|6666666.102999.peg.877	0	0	0	0
fig|6666666.102999.peg.878	0.0675926	0.166667	0	0.0981481
fig|6666666.102999.peg.879	0	0	0	0
fig|6666666.102999.peg.881	0	0.369587	0.373615	0
fig|6666666.102999.peg.882	0	0	0	0
fig|6666666.102999.peg.883	0	0	0	0
fig|6666666.102999.peg.884	0	0	0	0
fig|6666666.102999.peg.885	0	0	0	0
fig|6666666.102999.peg.886	0.284188	0	0	0
fig|6666666.102999.peg.887	0	0	0	0
fig|6666666.102999.peg.888	0	0	0	0
fig|6666666.102999.peg.889	0	0	0	0
fig|6666666.102999.peg.890	0	0	0	0
fig|6666666.102999.peg.891	0.0333333	0	0	0.131915
fig|6666666.102999.peg.892	0	0	0	0
fig|6666666.102999.peg.893	0	0.117871	0	0
fig|6666666.102999.peg.894	0	0	0	0
fig|6666666.102999.peg.895	0	0	0	0
fig|6666666.102999.peg.896	0	0	0	0
fig|6666666.102999.peg.897	0	0	0	0
fig|6666666.102999.peg.898	0	0	0	0
fig|6666666.102999.peg.899	0.456435	0.952038	1.18385	1.81375
fig|6666666.102999.peg.900	0.020098	0	0	0
fig|6666666.102999.peg.902	0	0	0	0
fig|6666666.102999.peg.903	0.0418327	0.204515	0.061753	0
fig|6666666.102999.peg.904	0	0	0	0
fig|6666666.102999.peg.905	0	0.276042	0	0.179167
fig|6666666.102999.peg.906	0	0	0	0.191617
fig|6666666.102999.peg.907	0	0	0	0
fig|6666666.102999.peg.908	0	0	0.27866	0.155203
fig|6666666.102999.peg.909	0.0369596	0	0	0
fig|6666666.102999.peg.910	0	0	0	0
fig|6666666.102999.peg.911	0	0	0	0
fig|6666666.102999.peg.912	0	0	0	0
fig|6666666.102999.peg.913	0	0	0	0
fig|6666666.102999.peg.914	0	0	0	0
fig|6666666.102999.peg.915	0	0	0	0
fig|6666666.102999.peg.916	0	0	0	0
fig|6666666.102999.peg.917	0	0	0	0.277778
fig|6666666.102999.peg.918	0	0	0	0
fig|6666666.102999.peg.919	0.29054	0.396396	0.195946	0.209459
fig|6666666.102999.peg.920	0	0	0	0
fig|6666666.102999.peg.921	0	0	0	0
fig|6666666.102999.peg.922	0	0	0	0
fig|6666666.102999.peg.923	0	0	0	0
fig|6666666.102999.peg.924	0	0	0	0
fig|6666666.102999.peg.925	0	0	0	0
fig|6666666.102999.peg.926	0	0	0	0
fig|6666666.102999.peg.927	0	0	0	0
fig|6666666.102999.peg.928	0	0	0	0
fig|6666666.102999.peg.929	0	0	0	0
fig|6666666.102999.peg.930	0	0	0	0
fig|6666666.102999.peg.931	0	0	0.0826667	0
fig|6666666.102999.peg.932	0	0.403509	0	0.649123
fig|6666666.102999.peg.946	0	0	0	0
fig|6666666.102999.peg.961	0	0	0	0
fig|6666666.102999.peg.971	0	0	0	0
fig|6666666.102999.peg.988	0	0	0	0
fig|6666666.102999.peg.1001	0.0973282	0.206107	0.292621	0.113868
fig|6666666.102999.peg.1018	0	0	0	0
fig|6666666.102999.peg.933	0	0	0	0
fig|6666666.102999.peg.934	0	0	0.115536	0.0914453
fig|6666666.102999.peg.935	0	0	0	0.433567
fig|6666666.102999.peg.936	0	0	0.271868	0
fig|6666666.102999.peg.937	0	0	0	0
fig|6666666.102999.peg.938	0	0	0	0
fig|6666666.102999.peg.939	0	0	0	0
fig|6666666.102999.peg.940	0	0	0	0
fig|6666666.102999.peg.941	0	0	0	0.868766
fig|6666666.102999.peg.942	0	0	0	0
fig|6666666.102999.peg.943	0	0	0	0
fig|6666666.102999.peg.944	0	0	0	0
fig|6666666.102999.peg.945	0	0	0	0
fig|6666666.102999.peg.947	0	0	0	0
fig|6666666.102999.peg.948	0	0	0	0
fig|6666666.102999.peg.949	0	0	0	0
fig|6666666.102999.peg.950	0	0	0	0
fig|6666666.102999.peg.951	0	0	0	0
fig|6666666.102999.peg.952	0	0	0	0
fig|6666666.102999.peg.953	0	0	0	0
fig|6666666.102999.peg.954	0	0	0	0
fig|6666666.102999.peg.955	0	0	0	0
fig|6666666.102999.peg.956	0	0	0	0
fig|6666666.102999.peg.957	0	0	0	0.133627
fig|6666666.102999.peg.958	0	0	0	0
fig|6666666.102999.peg.959	0	0	0	0
fig|6666666.102999.peg.960	0	0	0	0
fig|6666666.102999.peg.962	0	0	0	0
fig|6666666.102999.peg.963	0	0	0	0
fig|6666666.102999.peg.964	0	0	0	0
fig|6666666.102999.peg.965	0	0	0	0
fig|6666666.102999.peg.966	0	0	0	0
fig|6666666.102999.peg.967	0	0	0	0
fig|6666666.102999.peg.968	0	0	0	0
fig|6666666.102999.peg.969	0	0	0	0
fig|6666666.102999.peg.970	0	0	0	0
fig|6666666.102999.peg.972	0	0	0	0
fig|6666666.102999.peg.973	0	0	0	0
fig|6666666.102999.peg.974	0	0	0	0
fig|6666666.102999.peg.975	0	0	0	0
fig|6666666.102999.peg.976	0	0	0	0
fig|6666666.102999.peg.977	0	0	0	0.0547009
fig|6666666.102999.peg.978	0	0	0	0
fig|6666666.102999.peg.979	0	0	0	0.102273
fig|6666666.102999.peg.980	0	0	0	0
fig|6666666.102999.peg.981	0	0	0	0
fig|6666666.102999.peg.982	0	0	0	0
fig|6666666.102999.peg.983	0	0	0	0
fig|6666666.102999.peg.984	0	0	0	0.152334
fig|6666666.102999.peg.985	0	0.0257353	0.0569853	0
fig|6666666.102999.peg.986	0	0	0	0
fig|6666666.102999.peg.987	0	0	0	0
fig|6666666.102999.peg.989	0	0	0	0
fig|6666666.102999.peg.990	0	0	0	0
fig|6666666.102999.peg.991	0	0	0	0
fig|6666666.102999.peg.992	0	0	0	0
fig|6666666.102999.peg.993	0	0	0	0
fig|6666666.102999.peg.994	2.425	1.14167	0	1.09167
fig|6666666.102999.peg.995	0	0.0577778	0.795555	0.101111
fig|6666666.102999.peg.996	0	0	0	0
fig|6666666.102999.peg.997	0	0	0	0
fig|6666666.102999.peg.998	0	0	0	0
fig|6666666.102999.peg.999	0	0	0	0
fig|6666666.102999.peg.1000	0	0	0	0
fig|6666666.102999.peg.1002	0	0	0	0
fig|6666666.102999.peg.1003	0	0	0	0
fig|6666666.102999.peg.1004	0	0	0	0
fig|6666666.102999.peg.1005	0	0	0	0.200647
fig|6666666.102999.peg.1006	0	0	0.165775	0
fig|6666666.102999.peg.1007	0	0	0	0
fig|6666666.102999.peg.1008	0	0	0	0
fig|6666666.102999.peg.1009	0	0	0	0
fig|6666666.102999.peg.1010	0	0	0	0
fig|6666666.102999.peg.1011	0	0	0	0
fig|6666666.102999.peg.1012	0	0	0	0
fig|6666666.102999.peg.1013	0	0	0	0
fig|6666666.102999.peg.1014	0	0	0	0
fig|6666666.102999.peg.1015	0	0.0592734	0	0
fig|6666666.102999.peg.1016	0	0	0	0
fig|6666666.102999.peg.1017	0	0	0	0
fig|6666666.102999.peg.1019	0	0.112782	0	0
fig|6666666.102999.peg.1020	0	0	0	0
fig|6666666.102999.peg.1021	0	0	0	0
fig|6666666.102999.peg.1022	0	0	0	0
fig|6666666.102999.peg.1023	0	0	0	0
fig|6666666.102999.peg.1024	0	0	0	0
fig|6666666.102999.peg.1025	0	0	0	0
fig|6666666.102999.peg.1026	0	0	0	0
fig|6666666.102999.peg.1027	0	0	0	0
fig|6666666.102999.peg.1028	0	0	0	0
fig|6666666.102999.peg.1029	0	0	0	0
fig|6666666.102999.peg.1030	0	0	0	0
fig|6666666.102999.peg.1031	0	0	0	0
fig|6666666.102999.peg.1047	0	0	0	0
fig|6666666.102999.peg.1064	0	0	0	0
fig|6666666.102999.peg.1073	0	0	0	0
fig|6666666.102999.peg.1085	0	0	0	0
fig|6666666.102999.peg.1102	0	0	0	0.119863
fig|6666666.102999.peg.1118	0	0	0	0
fig|6666666.102999.peg.1032	0	0	0	0
fig|6666666.102999.peg.1033	0	0	0	0
fig|6666666.102999.peg.1034	0	0	0	0
fig|6666666.102999.peg.1035	0	0	0	0
fig|6666666.102999.peg.1036	0	0	0	0
fig|6666666.102999.peg.1037	0	0	0.473819	0
fig|6666666.102999.peg.1038	0.143229	0	0	0
fig|6666666.102999.peg.1039	0.183673	0.272109	0.544218	0.659864
fig|6666666.102999.peg.1040	0	0	0	0
fig|6666666.102999.peg.1041	0	0	0	0
fig|6666666.102999.peg.1042	0	0	0	0
fig|6666666.102999.peg.1043	0	0	0	0.169399
fig|6666666.102999.peg.1044	0	0.0380687	0	0.0640668
fig|6666666.102999.peg.1045	0	0	0	0
fig|6666666.102999.peg.1046	0	0	0	0
fig|6666666.102999.peg.1048	0	0	0	0
fig|6666666.102999.peg.1049	0	0	0	0
fig|6666666.102999.peg.1050	0	0	0	0
fig|6666666.102999.peg.1051	0	0	0	0
fig|6666666.102999.peg.1052	0	0	0	0
fig|6666666.102999.peg.1053	0	0	0	0
fig|6666666.102999.peg.1054	0	0	0	0
fig|6666666.102999.peg.1055	0	0	0	0
fig|6666666.102999.peg.1056	0	0	0	0
fig|6666666.102999.peg.1057	0	0	0	0
fig|6666666.102999.peg.1058	0	0	0	0
fig|6666666.102999.peg.1059	0	0	0	0
fig|6666666.102999.peg.1060	0	0	0	0
fig|6666666.102999.peg.1061	0	0	0	0
fig|6666666.102999.peg.1062	0	0	0	0
fig|6666666.102999.peg.1063	0	0	0	0
fig|6666666.102999.peg.1065	0	0	0	0
fig|6666666.102999.peg.1066	0	0	0	0
fig|6666666.102999.peg.1067	0.182906	0.305299	0.376069	0.190085
fig|6666666.102999.peg.1068	0	0	0	0
fig|6666666.102999.peg.1069	0	0	0	0
fig|6666666.102999.peg.1070	0	0	0.0370813	0.0267145
fig|6666666.102999.peg.1071	0	0	0	0
fig|6666666.102999.peg.1072	0	0	0.0340363	0.0218276
fig|6666666.102999.peg.1074	0	0	0	0
fig|6666666.102999.peg.1075	0	0	0	0
fig|6666666.102999.peg.1076	0	0	0	0
fig|6666666.102999.peg.1077	0	0	0	0
fig|6666666.102999.peg.1078	0	0	0	0
fig|6666666.102999.peg.1079	0	0	0	0
fig|6666666.102999.peg.1080	0	0	0	0
fig|6666666.102999.peg.1081	0	0	0	0
fig|6666666.102999.peg.1082	0	0	0.0198076	0
fig|6666666.102999.peg.1083	0	0	0	0
fig|6666666.102999.peg.1084	0	0	0	0
fig|6666666.102999.peg.1086	0	0	0	0
fig|6666666.102999.peg.1087	0	0	0	0
fig|6666666.102999.peg.1088	0	0	0	0
fig|6666666.102999.peg.1089	0	0	0	0
fig|6666666.102999.peg.1090	0	0	0	0
fig|6666666.102999.peg.1091	0	0	0	0
fig|6666666.102999.peg.1092	0	0	0	0
fig|6666666.102999.peg.1093	0	0	0	0
fig|6666666.102999.peg.1094	0	0	0	0
fig|6666666.102999.peg.1095	0	0	0	0
fig|6666666.102999.peg.1096	0	0	0	0
fig|6666666.102999.peg.1097	0	0	0	0
fig|6666666.102999.peg.1098	0	0	0	0
fig|6666666.102999.peg.1099	0	0	0	0
fig|6666666.102999.peg.1100	0.023088	0	0	0
fig|6666666.102999.peg.1101	0	0	0	0
fig|6666666.102999.peg.1103	0	0	0	0
fig|6666666.102999.peg.1104	0	0	0	0
fig|6666666.102999.peg.1105	0	0	0	0
fig|6666666.102999.peg.1106	0	0	0	0
fig|6666666.102999.peg.1107	0	0	0	0
fig|6666666.102999.peg.1108	0	0	0	0
fig|6666666.102999.peg.1109	0	0	0	0
fig|6666666.102999.peg.1110	0	0	0	0
fig|6666666.102999.peg.1111	0	0	0	0
fig|6666666.102999.peg.1112	0	0	0	0
fig|6666666.102999.peg.1113	0	0	0	0
fig|6666666.102999.peg.1114	0	0	0	0
fig|6666666.102999.peg.1115	0.107028	0.562862	0.386203	0.128304
fig|6666666.102999.peg.1116	0	0	0	0
fig|6666666.102999.peg.1117	0	0	0	0
fig|6666666.102999.peg.1119	0	0	0	0
fig|6666666.102999.peg.1120	0	0	0	0
fig|6666666.102999.peg.1121	0	0	0	0
fig|6666666.102999.peg.1122	0	0	0	0
fig|6666666.102999.peg.1123	0	0	0	0
fig|6666666.102999.peg.1124	0	0	0	0
fig|6666666.102999.peg.1125	0	0	0	0
fig|6666666.102999.peg.1126	0	0	0	0
fig|6666666.102999.peg.1143	0	0	0	0
fig|6666666.102999.peg.1155	0.936636	0.817999	1.58881	1.55005
fig|6666666.102999.peg.1175	0.654434	0.770642	1.45872	0.779816
fig|6666666.102999.peg.1176	1.7485	0.361278	0.96008	3.18163
fig|6666666.102999.peg.1194	0.0800638	0.115789	0.243381	0.0421053
fig|6666666.102999.peg.1210	0	0	0	0
fig|6666666.102999.peg.1127	0	0	0	0
fig|6666666.102999.peg.1128	0	0	0	0
fig|6666666.102999.peg.1129	0	0	0	0
fig|6666666.102999.peg.1130	0	0	0	0
fig|6666666.102999.peg.1131	0	0	0	0
fig|6666666.102999.peg.1132	0	0	0	0
fig|6666666.102999.peg.1133	0	0	0	0
fig|6666666.102999.peg.1134	0	0	0	0
fig|6666666.102999.peg.1135	0	0	0	0
fig|6666666.102999.peg.1136	0	0	0	0
fig|6666666.102999.peg.1137	0	0	0	0
fig|6666666.102999.peg.1138	0	0	0	0
fig|6666666.102999.peg.1139	0	0.0689139	0	0.229963
fig|6666666.102999.peg.1140	0	0	0	0
fig|6666666.102999.peg.1141	0	0.0764755	0.0382377	0
fig|6666666.102999.peg.1142	0	0	0	0
fig|6666666.102999.peg.1144	0	0.285714	0.28381	0
fig|6666666.102999.peg.1145	0	0	0	0
fig|6666666.102999.peg.1146	0	0	0	0
fig|6666666.102999.peg.1147	0	0	0	0
fig|6666666.102999.peg.1148	0	0	0	0
fig|6666666.102999.peg.1149	0	0.445355	0.222678	0.0906192
fig|6666666.102999.peg.1150	0	0	0	0
fig|6666666.102999.peg.1151	0	0	0	0
fig|6666666.102999.peg.1152	0	0	0	0
fig|6666666.102999.peg.1153	0	0	0	0
fig|6666666.102999.peg.1154	0	0	0	0
fig|6666666.102999.peg.1156	0.112474	2.03681	0.563735	1.26721
fig|6666666.102999.peg.1157	0	1.73927	0.854785	4.20462
fig|6666666.102999.peg.1158	0.339332	0	0.159383	0.264782
fig|6666666.102999.peg.1159	0.18374	1.46016	0.642277	3.93333
fig|6666666.102999.peg.1160	0	0.223629	0.451477	0
fig|6666666.102999.peg.1161	0	0	0	0.0546448
fig|6666666.102999.peg.1162	0	0.107468	0.131148	0.0904675
fig|6666666.102999.peg.1163	0	0	0	0
fig|6666666.102999.peg.1164	0	0.17029	0.32971	0
fig|6666666.102999.peg.1165	0	0.438746	0	0.524216
fig|6666666.102999.peg.1166	2.09425	1.1908	2.58851	7.26208
fig|6666666.102999.peg.1167	0	0	0	0
fig|6666666.102999.peg.1168	0	0	0	0
fig|6666666.102999.peg.1169	0	0	0	0
fig|6666666.102999.peg.1170	0.337079	1.20037	0	1.14794
fig|6666666.102999.peg.1171	0	0	0	0
fig|6666666.102999.peg.1172	1.30556	11.2262	12.0556	15.5952
fig|6666666.102999.peg.1173	1.53488	6.22481	6.62274	10.1085
fig|6666666.102999.peg.1174	0	1.69231	3.57051	4.92308
fig|6666666.102999.peg.1177	0.389785	2.13172	3.93548	3.27688
fig|6666666.102999.peg.1178	0.163082	1.19534	1.65771	0.985663
fig|6666666.102999.peg.1179	0	0	0	0
fig|6666666.102999.peg.1180	0	0	0	0
fig|6666666.102999.peg.1181	0	0	0	0
fig|6666666.102999.peg.1182	0	0	0	0
fig|6666666.102999.peg.1183	0.0690763	0	0	0.0746988
fig|6666666.102999.peg.1184	0	0	0	0
fig|6666666.102999.peg.1185	0	0	0	0
fig|6666666.102999.peg.1186	0.345382	0	0	0
fig|6666666.102999.peg.1187	0	0	0	0
fig|6666666.102999.peg.1188	0	0	0	0
fig|6666666.102999.peg.1189	0	0	0	0
fig|6666666.102999.peg.1190	0	0	0	0
fig|6666666.102999.peg.1191	0	0	0	0
fig|6666666.102999.peg.1192	0	0	0	0
fig|6666666.102999.peg.1193	0	0	0	0
fig|6666666.102999.peg.1195	0.0537037	0	0.0419753	0
fig|6666666.102999.peg.1196	0	0	0	0
fig|6666666.102999.peg.1197	0	0	0.319249	0
fig|6666666.102999.peg.1198	0	0	0	0
fig|6666666.102999.peg.1199	0	0	0	0
fig|6666666.102999.peg.1200	0	0	0	0
fig|6666666.102999.peg.1201	0	0	0	0
fig|6666666.102999.peg.1202	0	0	0	0
fig|6666666.102999.peg.1203	0	0	0	0
fig|6666666.102999.peg.1204	0.214912	0	0	0
fig|6666666.102999.peg.1205	0	0	0	0.0514962
fig|6666666.102999.peg.1206	0	0	0	0
fig|6666666.102999.peg.1207	0	0	0	0
fig|6666666.102999.peg.1208	0	0	0	0
fig|6666666.102999.peg.1209	0	0	0	0
fig|6666666.102999.peg.1211	0	0	0	0
fig|6666666.102999.peg.1212	0	0	0	0
fig|6666666.102999.peg.1213	0	0	0	0
fig|6666666.102999.peg.1214	0	0	0	0
fig|6666666.102999.peg.1215	0	0	0	0
fig|6666666.102999.peg.1216	0	0	0	0.565377
fig|6666666.102999.peg.1217	0.119249	0.146948	0	0
fig|6666666.102999.peg.1218	0	0	0	0.102088
fig|6666666.102999.peg.1219	0	0.131558	0	0.0290557
fig|6666666.102999.peg.1220	0.021169	0	0	0.0767773
fig|6666666.102999.peg.1221	0	0	0	0
fig|6666666.102999.peg.1222	0	0	0	0
fig|6666666.102999.peg.1223	0	0	0	0
fig|6666666.102999.peg.1224	0	0	0	0
fig|6666666.102999.peg.1225	0	0	0	0
fig|6666666.102999.peg.1226	0	0	0	0
fig|6666666.102999.peg.1227	0	0	0	0
fig|6666666.102999.peg.1369	0.0366537	0	0	0
fig|6666666.102999.peg.1608	0	0	0	0
fig|6666666.102999.peg.1244	0	0	0	0
fig|6666666.102999.peg.1255	0	0	0	0
fig|6666666.102999.peg.1272	0	0	0	0
fig|6666666.102999.peg.1293	0	0	0	0
fig|6666666.102999.peg.1308	0	0	0	0
fig|6666666.102999.peg.1325	0.727446	0.657645	1.54392	1.63889
fig|6666666.102999.peg.1348	0.972056	0	1.38323	0.315369
fig|6666666.102999.peg.1380	0	0.273183	0	0
fig|6666666.102999.peg.1398	0	0.0554562	0	0
fig|6666666.102999.peg.1412	0.136696	0.0299708	0.0672515	0.0643275
fig|6666666.102999.peg.1428	0.0473047	0	0.0660066	0.0511551
fig|6666666.102999.peg.1439	0	0	0	0
fig|6666666.102999.peg.1452	0	0	0	0
fig|6666666.102999.peg.1467	0	0	0	0
fig|6666666.102999.peg.1498	0	0	0	0
fig|6666666.102999.peg.1511	0	0	0	0
fig|6666666.102999.peg.1532	0	0.0675526	0	0
fig|6666666.102999.peg.1555	0	0	0	0
fig|6666666.102999.peg.1585	0.0375335	0	0	0
fig|6666666.102999.peg.1599	0	0	0	0
fig|6666666.102999.peg.1621	0	0	0.0738095	0
fig|6666666.102999.peg.1638	0	0	0	0.039801
fig|6666666.102999.peg.1656	0	0	0.0539216	0
fig|6666666.102999.peg.1672	0	0	0.0389665	0
fig|6666666.102999.peg.1688	0	0	0	0
fig|6666666.102999.peg.1701	0	0	0	0
fig|6666666.102999.peg.1714	0	0	0	0
fig|6666666.102999.peg.1760	0	0	0	0
fig|6666666.102999.peg.1778	0	0	0	0
fig|6666666.102999.peg.1793	0	0	0	0
fig|6666666.102999.peg.1813	0	0	0	0
fig|6666666.102999.peg.1825	0.126623	0.222944	0.0995671	0
fig|6666666.102999.peg.1228	0	0	0.405405	0.201802
fig|6666666.102999.peg.1229	0	0	0	0
fig|6666666.102999.peg.1230	0	0	0	0
fig|6666666.102999.peg.1231	0	0	0	0
fig|6666666.102999.peg.1232	0	0	0	0
fig|6666666.102999.peg.1233	0	0	0.0668103	0
fig|6666666.102999.peg.1234	0	0	0	0
fig|6666666.102999.peg.1235	0	0	0	0
fig|6666666.102999.peg.1236	0	0	0	0
fig|6666666.102999.peg.1237	0	0	0	0
fig|6666666.102999.peg.1238	0	0	0	0
fig|6666666.102999.peg.1239	0.350548	0	0.14554	0
fig|6666666.102999.peg.1240	0.198122	0.216901	0.0873239	0
fig|6666666.102999.peg.1241	0	0	0	0
fig|6666666.102999.peg.1242	0	0	0	0
fig|6666666.102999.peg.1243	0	0	0	0
fig|6666666.102999.peg.1245	0	0	0	0
fig|6666666.102999.peg.1246	0	0	0.470738	0
fig|6666666.102999.peg.1247	0.157233	0.0635919	0.193571	0
fig|6666666.102999.peg.1248	0	0	0	0
fig|6666666.102999.peg.1249	0	0	0	0
fig|6666666.102999.peg.1250	0	0	0	0
fig|6666666.102999.peg.1251	0	0	0	0
fig|6666666.102999.peg.1252	0	0	0	0
fig|6666666.102999.peg.1253	0	0.164875	0.0645161	0
fig|6666666.102999.peg.1254	0	0.0282486	0	0.0430791
fig|6666666.102999.peg.1256	0	0	0.0819367	0
fig|6666666.102999.peg.1257	0	0	0.0327198	0
fig|6666666.102999.peg.1258	0	0	0.761905	0
fig|6666666.102999.peg.1259	0.442073	0.1875	0	0.407012
fig|6666666.102999.peg.1260	0	0	0	0
fig|6666666.102999.peg.1261	0	0	0	0
fig|6666666.102999.peg.1262	0	0	0	0
fig|6666666.102999.peg.1263	0	0.0116144	0	0
fig|6666666.102999.peg.1264	0.153523	0.0851735	0.222923	0
fig|6666666.102999.peg.1265	0	0	0.0933333	0
fig|6666666.102999.peg.1266	0	0	0	0.153333
fig|6666666.102999.peg.1267	0	0	0	0
fig|6666666.102999.peg.1268	0	0	0	0
fig|6666666.102999.peg.1269	0	0	0	0.105442
fig|6666666.102999.peg.1270	0.135802	0.0748971	0.115226	0.306173
fig|6666666.102999.peg.1271	0	0	0	0
fig|6666666.102999.rna.17	1.97297	16.9189	7.97297	7.24324
fig|6666666.102999.peg.1273	0	0	0	0
fig|6666666.102999.peg.1274	0.289359	0.359935	0.439197	0.686211
fig|6666666.102999.peg.1275	0	0	0	0
fig|6666666.102999.peg.1276	0	0	0	0
fig|6666666.102999.peg.1277	0	0	0	0
fig|6666666.102999.peg.1278	0	0	0	0
fig|6666666.102999.peg.1279	0	0	0	0.0851648
fig|6666666.102999.peg.1280	0	0.0362926	0.207147	0.0429927
fig|6666666.102999.peg.1281	0	0	0	0
fig|6666666.102999.peg.1282	0	0	0	0
fig|6666666.102999.peg.1283	0	0	0	0
fig|6666666.102999.peg.1284	0	0	0	0
fig|6666666.102999.peg.1285	0	0	0	0
fig|6666666.102999.peg.1286	0	0	0	0
fig|6666666.102999.peg.1287	0	0	0	0
fig|6666666.102999.peg.1288	0	0	0	0
fig|6666666.102999.peg.1289	0	0	0	0
fig|6666666.102999.peg.1290	0	0	0	0
fig|6666666.102999.peg.1291	0	0	0	0
fig|6666666.102999.peg.1292	0	0	0	0
fig|6666666.102999.peg.1294	0	0	0	0
fig|6666666.102999.peg.1295	0	0	0	0
fig|6666666.102999.peg.1296	0	0	0	0
fig|6666666.102999.peg.1297	0	0	0	0
fig|6666666.102999.peg.1298	0	0	0	0
fig|6666666.102999.peg.1299	0	0	0	0
fig|6666666.102999.peg.1300	0	0	0	0
fig|6666666.102999.peg.1301	0	0	0	0
fig|6666666.102999.peg.1302	0.0873494	0	0	0.0893574
fig|6666666.102999.peg.1303	0	0	0	0
fig|6666666.102999.peg.1304	0	0	0	0
fig|6666666.102999.peg.1305	0	0	0	0
fig|6666666.102999.peg.1306	0	0	0	0
fig|6666666.102999.peg.1307	0	0	0	0
fig|6666666.102999.peg.1309	0	0	0	0.214612
fig|6666666.102999.peg.1310	0	0	0	0
fig|6666666.102999.peg.1311	0	0	0	0
fig|6666666.102999.peg.1312	0	0	0	0
fig|6666666.102999.peg.1313	0	0	0	0
fig|6666666.102999.peg.1314	0	0	0	0
fig|6666666.102999.peg.1315	0	0	0	0
fig|6666666.102999.peg.1316	0	0	0	0
fig|6666666.102999.peg.1317	3.75063	7.19396	13.2015	14.0638
fig|6666666.102999.peg.1318	0	0.69774	0.968927	0.135593
fig|6666666.102999.peg.1319	0	0.773408	1.09925	0.279026
fig|6666666.102999.peg.1320	1.19676	0.553241	2.05093	1.27083
fig|6666666.102999.peg.1321	0.125356	0	0	0.048433
fig|6666666.102999.peg.1322	1.25549	0.333333	1.09581	0.143713
fig|6666666.102999.peg.1323	1.00529	1.66402	2.5	5.75661
fig|6666666.102999.peg.1324	0.480997	0.482208	1.31591	1.10627
fig|6666666.102999.rna.18	2.80488	25.6585	12.7073	9.95122
fig|6666666.102999.rna.19	31.831	113.887	134.254	82.1972
fig|6666666.102999.rna.20	10.1111	32.8333	41.8333	20.4722
fig|6666666.102999.rna.21	7.0137	12.5753	11.2329	3.50685
fig|6666666.102999.peg.1326	4.43111	2.00444	9.88	5.16
fig|6666666.102999.peg.1327	0.251055	0	0.147679	0
fig|6666666.102999.peg.1328	0.374532	0.334738	1.46395	1.2795
fig|6666666.102999.peg.1329	2.51469	7.76994	14.3342	12.958
fig|6666666.102999.peg.1330	0.467949	0	0.128205	0
fig|6666666.102999.peg.1331	4.5597	1.10698	4.71628	2.86512
fig|6666666.102999.peg.1332	0	0	0.15942	0
fig|6666666.102999.peg.1333	0.30719	0	0.303922	0
fig|6666666.102999.peg.1334	0.861111	0	0.560386	0.272947
fig|6666666.102999.peg.1335	2.0942	0	2.88406	1.32609
fig|6666666.102999.peg.1336	0.232143	0.0952381	0.505952	0.723214
fig|6666666.102999.peg.1337	0.221818	0.550303	3.45697	1.93333
fig|6666666.102999.peg.1338	0.900966	0.147343	4.83092	1.9686
fig|6666666.102999.peg.1339	0	0.0923077	0.841026	0.0820513
fig|6666666.102999.peg.1340	0	0	0	0
fig|6666666.102999.peg.1341	2.61518	1.85908	6.85366	4.05149
fig|6666666.102999.peg.1342	0.584127	0.244444	1.68254	0.288889
fig|6666666.102999.peg.1343	1.95	1.38889	2.8037	1.60185
fig|6666666.102999.peg.1344	1.39543	1.03922	1.33333	2.24837
fig|6666666.102999.peg.1345	5.9697	1.56313	5.23485	2.55051
fig|6666666.102999.peg.1346	0.346442	0	0.43633	0.0374532
fig|6666666.102999.peg.1347	0.352942	0	1.72269	0.952381
fig|6666666.102999.peg.1349	0	0	0.606557	0
fig|6666666.102999.peg.1350	0	0	0	0
fig|6666666.102999.peg.1351	0.241489	0	0.144893	0.0736342
fig|6666666.102999.peg.1352	0	0	0.13242	0.196347
fig|6666666.102999.peg.1353	2.26446	2.03581	8.87603	5.96419
fig|6666666.102999.peg.1354	0.133333	1.28718	1.18718	0.692307
fig|6666666.102999.peg.1355	0.0079365	0	0.0920634	0.347619
fig|6666666.102999.peg.1356	1.63914	0.258919	1.1213	1.00714
fig|6666666.102999.peg.1357	0.0447761	0	0.223881	0.529851
fig|6666666.102999.peg.1358	0	0	0	0
fig|6666666.102999.peg.1359	0	0	0	0
fig|6666666.102999.peg.1360	0	0	0	0
fig|6666666.102999.peg.1361	0	0	0	0
fig|6666666.102999.peg.1362	0	0	0	0
fig|6666666.102999.peg.1363	0	0	0	0
fig|6666666.102999.peg.1364	0	0	0	0
fig|6666666.102999.peg.1365	0	0	0	0
fig|6666666.102999.peg.1366	0	0	0	0
fig|6666666.102999.peg.1367	0	0	0	0
fig|6666666.102999.peg.1368	0	0	0	0
fig|6666666.102999.peg.1370	0	0	0	0
fig|6666666.102999.peg.1371	0	0.0166667	0.0419872	0.115385
fig|6666666.102999.peg.1372	0	0	0.0829492	0
fig|6666666.102999.peg.1373	0	0	0	0
fig|6666666.102999.peg.1374	0	0	0	0
fig|6666666.102999.peg.1375	0	0	0	0
fig|6666666.102999.peg.1376	0	0	0	0
fig|6666666.102999.peg.1377	0	0	0	0
fig|6666666.102999.peg.1378	0	0	0	0
fig|6666666.102999.peg.1379	0	0.0943396	0	0
fig|6666666.102999.peg.1381	0	0	0	0
fig|6666666.102999.peg.1382	0	0	0	0
fig|6666666.102999.peg.1383	0	0	0	0
fig|6666666.102999.peg.1384	0	0	0	0
fig|6666666.102999.peg.1385	0	0	0	0
fig|6666666.102999.peg.1386	0.0601408	0	0	0
fig|6666666.102999.peg.1387	0	0	0	0
fig|6666666.102999.peg.1388	0	0	0	0
fig|6666666.102999.peg.1389	0	0	0	0
fig|6666666.102999.peg.1390	0	0	0	0
fig|6666666.102999.peg.1391	0	0	0	0
fig|6666666.102999.peg.1392	0	0	0	0
fig|6666666.102999.peg.1393	0	0	0	0
fig|6666666.102999.peg.1394	0	0	0	0
fig|6666666.102999.peg.1395	0	0	0	0
fig|6666666.102999.peg.1396	0	0	0	0
fig|6666666.102999.peg.1397	0	0	0	0
fig|6666666.102999.peg.1399	0	0	0	0
fig|6666666.102999.peg.1400	0	0	0	0
fig|6666666.102999.peg.1401	0	0	0	0
fig|6666666.102999.peg.1402	0	0.146847	0	0
fig|6666666.102999.peg.1403	0	0	0	0
fig|6666666.102999.peg.1404	0	0.0353303	0.047619	0
fig|6666666.102999.peg.1405	0	0	0	0
fig|6666666.102999.peg.1406	0	0	0	0
fig|6666666.102999.peg.1407	0	0	0	0
fig|6666666.102999.peg.1408	0	0	0	0
fig|6666666.102999.peg.1409	0	0	0	0
fig|6666666.102999.peg.1410	1.46289	1.07812	1.94075	0.759766
fig|6666666.102999.peg.1411	0.164912	0.598246	0.163158	0.0877193
fig|6666666.102999.peg.1413	0	0	0	0
fig|6666666.102999.peg.1414	0.28271	0	0.13162	0.208723
fig|6666666.102999.peg.1415	0.344017	0.196581	0.342949	0.824787
fig|6666666.102999.peg.1416	0	0	0.232782	0.125344
fig|6666666.102999.peg.1417	0	0	0	0
fig|6666666.102999.peg.1418	0.18063	0.0291147	0.139037	0.0683304
fig|6666666.102999.peg.1419	0	0	0	0
fig|6666666.102999.peg.1420	0	0	0	0
fig|6666666.102999.peg.1421	0	0	0	0
fig|6666666.102999.peg.1422	0	0	0	0
fig|6666666.102999.peg.1423	0	0	0	0
fig|6666666.102999.peg.1424	0	0	0.30727	0.134431
fig|6666666.102999.peg.1425	0	0	0	0
fig|6666666.102999.peg.1426	0	0.0782726	0	0
fig|6666666.102999.peg.1427	0	0.27464	0.20598	0.204873
fig|6666666.102999.peg.1429	0	0	0	0
fig|6666666.102999.peg.1430	0	0	0	0
fig|6666666.102999.peg.1431	0.120264	0.185612	0.0521692	0.16145
fig|6666666.102999.peg.1432	0	0	0	0
fig|6666666.102999.peg.1433	0	0	0	0
fig|6666666.102999.peg.1434	0	0	0	0
fig|6666666.102999.peg.1435	0	0	0	0
fig|6666666.102999.peg.1436	0	0	0	0
fig|6666666.102999.peg.1437	0	0	0	0
fig|6666666.102999.peg.1438	0	0	0	0
fig|6666666.102999.peg.1440	0	0	0	0
fig|6666666.102999.peg.1441	0	0	0	0
fig|6666666.102999.peg.1442	0	0	0	0
fig|6666666.102999.peg.1443	0	0	0	0
fig|6666666.102999.peg.1444	0	0	0	0
fig|6666666.102999.peg.1445	0	0	0	0.0499002
fig|6666666.102999.peg.1446	0	0	0	0
fig|6666666.102999.peg.1447	0	0	0.0322581	0
fig|6666666.102999.peg.1448	0	0	0	0
fig|6666666.102999.peg.1449	0	0	0	0.0577281
fig|6666666.102999.peg.1450	0	0	0	0
fig|6666666.102999.peg.1451	0	0	0	0
fig|6666666.102999.peg.1453	0	0	0	0
fig|6666666.102999.peg.1454	0	0	0	0
fig|6666666.102999.peg.1455	0	0	0	0
fig|6666666.102999.peg.1456	0	0	0	0
fig|6666666.102999.peg.1457	0	0	0	0
fig|6666666.102999.peg.1458	0	0	0	0
fig|6666666.102999.peg.1459	0	0	0	0
fig|6666666.102999.peg.1460	0	0.0444444	0	0
fig|6666666.102999.peg.1461	0	0	0	0
fig|6666666.102999.peg.1462	0	0	0	0
fig|6666666.102999.peg.1463	0	0	0.0790378	0
fig|6666666.102999.peg.1464	0	0	0	0
fig|6666666.102999.peg.1465	0	0	0	0
fig|6666666.102999.peg.1466	0	0	0	0
fig|6666666.102999.peg.1468	0	0	0	0
fig|6666666.102999.peg.1469	0	0	0	0
fig|6666666.102999.peg.1470	0	0	0	0
fig|6666666.102999.peg.1471	0	0	0	0
fig|6666666.102999.peg.1472	0	0	0	0
fig|6666666.102999.peg.1473	0	0	0	0
fig|6666666.102999.peg.1474	0	0	0	0
fig|6666666.102999.peg.1475	0	0	0.0415991	0
fig|6666666.102999.peg.1476	0	0	0	0
fig|6666666.102999.peg.1477	0	0	0	0
fig|6666666.102999.peg.1478	0.0608696	0	0.269565	0
fig|6666666.102999.peg.1479	0	0	0	0
fig|6666666.102999.peg.1480	0	0	0	0
fig|6666666.102999.peg.1481	0	0	0	0
fig|6666666.102999.peg.1482	0	0.0562613	0.112523	0.0750151
fig|6666666.102999.peg.1483	0	0	0	0
fig|6666666.102999.peg.1484	0	0	0	0
fig|6666666.102999.peg.1485	0	0	0	0
fig|6666666.102999.peg.1486	0	0	0	0
fig|6666666.102999.peg.1487	0	0	0.119691	0.0656371
fig|6666666.102999.peg.1488	0	0	0	0
fig|6666666.102999.peg.1489	0.222515	0.664908	0	0.245383
fig|6666666.102999.peg.1490	0.185185	0.563131	0.0782828	0.0345118
fig|6666666.102999.peg.1491	0	0	0.0535948	0
fig|6666666.102999.peg.1492	0	0	0	0
fig|6666666.102999.peg.1493	0	0	0	0
fig|6666666.102999.peg.1494	0	0	0	0
fig|6666666.102999.peg.1495	0.268078	0	0.164021	0.656085
fig|6666666.102999.peg.1496	0.0746528	0	0	0
fig|6666666.102999.peg.1497	0	0	0	0
fig|6666666.102999.peg.1499	0	0	0	0
fig|6666666.102999.peg.1500	0	0	0	0
fig|6666666.102999.peg.1501	0.0676549	0.068035	0.0649943	0.355378
fig|6666666.102999.peg.1502	0	0.104308	0	0
fig|6666666.102999.peg.1503	0	0	0	0.0448625
fig|6666666.102999.peg.1504	0	0	0	0
fig|6666666.102999.peg.1505	0	0	0	0
fig|6666666.102999.peg.1506	0	0	0.18254	0
fig|6666666.102999.peg.1507	0	0	0	0
fig|6666666.102999.peg.1508	0	0	0	0
fig|6666666.102999.peg.1509	0	0	0	0
fig|6666666.102999.peg.1510	1.7463	2.89179	4.89077	2.76672
fig|6666666.102999.peg.1512	0	0	0	0
fig|6666666.102999.peg.1513	0.845071	1.80282	2.66667	1.00469
fig|6666666.102999.peg.1514	0	0	0	0
fig|6666666.102999.peg.1515	0	0	0	0
fig|6666666.102999.peg.1516	0	0	0	0
fig|6666666.102999.peg.1517	0	0	0	0
fig|6666666.102999.peg.1518	0	0	0	0
fig|6666666.102999.peg.1519	0	0	0	0
fig|6666666.102999.peg.1520	0	0	0	0
fig|6666666.102999.peg.1521	0	0.128326	0	0
fig|6666666.102999.peg.1522	0	0	0	0
fig|6666666.102999.peg.1523	0	0	0	0
fig|6666666.102999.peg.1524	0	0	0	0
fig|6666666.102999.peg.1525	0.159518	0.132431	0.104214	0.299849
fig|6666666.102999.peg.1526	0	0	0	0
fig|6666666.102999.peg.1527	0.215094	0	0	0
fig|6666666.102999.peg.1528	0.04375	0	0	0
fig|6666666.102999.peg.1529	0	0	0	0
fig|6666666.102999.peg.1530	0	0	0	0
fig|6666666.102999.peg.1531	0	0	0	0
fig|6666666.102999.peg.1533	0.0899471	0	0	0
fig|6666666.102999.peg.1534	0	0	0	0
fig|6666666.102999.peg.1535	0	0.039968	0	0
fig|6666666.102999.peg.1536	0	0	0	0
fig|6666666.102999.peg.1537	0	0	0	0
fig|6666666.102999.peg.1538	0.0599848	0	0	0
fig|6666666.102999.peg.1539	0	0	0	0
fig|6666666.102999.peg.1540	0	0	0	0
fig|6666666.102999.peg.1541	0	0	0	0
fig|6666666.102999.peg.1542	0	0	0.415525	0
fig|6666666.102999.peg.1543	0	0	0	0
fig|6666666.102999.peg.1544	0	0	0	0
fig|6666666.102999.peg.1545	0	0	0	0
fig|6666666.102999.peg.1546	0	0	0	0
fig|6666666.102999.peg.1547	0	0.497126	0.0086207	0.413793
fig|6666666.102999.peg.1548	0	1.33772	0.811404	0.54386
fig|6666666.102999.peg.1549	0	0	0	0
fig|6666666.102999.peg.1550	0	0	0	0
fig|6666666.102999.peg.1551	0	0	0	0
fig|6666666.102999.peg.1552	0	0	0	0
fig|6666666.102999.peg.1553	0	0	0	0
fig|6666666.102999.peg.1554	0	0	0	0
fig|6666666.102999.peg.1556	0	0	0	0
fig|6666666.102999.peg.1557	0	0	0	0
fig|6666666.102999.peg.1558	0	0	0.0832	0.0266667
fig|6666666.102999.peg.1559	0.722222	0	1.22531	0.237654
fig|6666666.102999.peg.1560	0	0	0	0
fig|6666666.102999.peg.1561	0	0	0	0
fig|6666666.102999.peg.1562	0	0	0	0
fig|6666666.102999.peg.1563	0	0	0	0
fig|6666666.102999.peg.1564	0	0	0	0
fig|6666666.102999.peg.1565	0	0	0.213805	0.207071
fig|6666666.102999.peg.1566	0.237539	0.184579	0.452492	0.343458
fig|6666666.102999.peg.1567	0.400268	0.124498	0	0.202142
fig|6666666.102999.peg.1568	0.683616	0.870057	0.514124	1.03955
fig|6666666.102999.peg.1569	0.491713	0.13628	0	0.0828729
fig|6666666.102999.peg.1570	0	0	0	0
fig|6666666.102999.peg.1571	0	0	0	0
fig|6666666.102999.peg.1572	0	0	0	0
fig|6666666.102999.peg.1573	0	0	0.0357143	0
fig|6666666.102999.peg.1574	0	0	0.0419162	0.184631
fig|6666666.102999.peg.1575	0	0.025389	0	0
fig|6666666.102999.peg.1576	0	0	0	0
fig|6666666.102999.peg.1577	0	0	0	0
fig|6666666.102999.peg.1578	1.80317	0.707937	1.74286	2.00317
fig|6666666.102999.peg.1579	0	0	0	0
fig|6666666.102999.peg.1580	0	0	0	0
fig|6666666.102999.peg.1581	0	0	0	0
fig|6666666.102999.peg.1582	0	0	0	0
fig|6666666.102999.peg.1583	0	0	0	0
fig|6666666.102999.peg.1584	0.107718	0.415607	0.956742	0.262935
fig|6666666.102999.peg.1586	0.0601375	0	0	0
fig|6666666.102999.peg.1587	1.73783	4.37453	4.25843	1.74157
fig|6666666.102999.peg.1588	2.15705	4.3782	10.1955	1.27885
fig|6666666.102999.peg.1589	0	0	0	0
fig|6666666.102999.peg.1590	0	0	0	0
fig|6666666.102999.peg.1591	0	0	0	0
fig|6666666.102999.peg.1592	0	0.104348	0.0794203	0.137391
fig|6666666.102999.peg.1593	0	0	0	0
fig|6666666.102999.peg.1594	0	0	0	0
fig|6666666.102999.peg.1595	0	0	0	0.0871914
fig|6666666.102999.peg.1596	0.0993377	0	0	0
fig|6666666.102999.peg.1597	0	0	0	0
fig|6666666.102999.peg.1598	0	0	0	0
fig|6666666.102999.peg.1600	0	0	0	0
fig|6666666.102999.peg.1601	0	0	0	0
fig|6666666.102999.peg.1602	0	0.0228782	0	0
fig|6666666.102999.peg.1603	0	0	0.0453216	0.0453216
fig|6666666.102999.peg.1604	0	0	0	0
fig|6666666.102999.peg.1605	0	0	0	0
fig|6666666.102999.peg.1606	0	0	0	0
fig|6666666.102999.peg.1607	0.0123113	0.0116144	0.0373984	0.0164925
fig|6666666.102999.peg.1609	0	0	0	0
fig|6666666.102999.peg.1610	0	0	0	0
fig|6666666.102999.peg.1611	0.082716	0.111111	0	0
fig|6666666.102999.peg.1612	0.371681	0.843658	1.58702	2.60177
fig|6666666.102999.peg.1613	0	0	0.0422031	0.0665236
fig|6666666.102999.peg.1614	0	0	0	0
fig|6666666.102999.peg.1615	0	0	0	0
fig|6666666.102999.peg.1616	0.0850986	0.0345596	0.0293571	0.0386473
fig|6666666.102999.peg.1617	0	0	0	0
fig|6666666.102999.peg.1618	0	0	0	0
fig|6666666.102999.peg.1619	0	0	0	0
fig|6666666.102999.peg.1620	0	0	0	0
fig|6666666.102999.peg.1622	0	0	0	0
fig|6666666.102999.peg.1623	0	0	0	0
fig|6666666.102999.peg.1624	0	0.246377	0.236146	0.354646
fig|6666666.102999.peg.1625	0	0	0	0
fig|6666666.102999.peg.1626	0	0	0	0
fig|6666666.102999.peg.1627	0	0	0	0
fig|6666666.102999.peg.1628	0	0	0	0
fig|6666666.102999.peg.1629	0	0	0	0
fig|6666666.102999.peg.1630	0	0	0	0
fig|6666666.102999.peg.1631	0	0	0	0
fig|6666666.102999.peg.1632	0	0	0	0
fig|6666666.102999.peg.1633	0	0	0	0
fig|6666666.102999.peg.1634	0	0	0	0
fig|6666666.102999.peg.1635	0	0	0	0
fig|6666666.102999.peg.1636	0	0	0	0
fig|6666666.102999.peg.1637	0	0	0	0
fig|6666666.102999.peg.1639	0	0	0	0
fig|6666666.102999.peg.1640	0	0	0	0
fig|6666666.102999.peg.1641	0	0	0	0
fig|6666666.102999.peg.1642	0	0	0	0
fig|6666666.102999.peg.1643	0	0	0	0
fig|6666666.102999.peg.1644	0	0	0	0
fig|6666666.102999.peg.1645	0	0	0	0
fig|6666666.102999.peg.1646	0	0	0	0
fig|6666666.102999.peg.1647	0	0	0	0
fig|6666666.102999.peg.1648	0.240045	0	0.105802	0.16041
fig|6666666.102999.peg.1649	0	0	0	0
fig|6666666.102999.peg.1650	0	0	0	0
fig|6666666.102999.peg.1651	0	0	0	0
fig|6666666.102999.peg.1652	0	0	0	0
fig|6666666.102999.peg.1653	0	0	0	0
fig|6666666.102999.peg.1654	0	0.35249	0	0
fig|6666666.102999.peg.1655	0	0	0	0
fig|6666666.102999.rna.22	0	0	0	0
fig|6666666.102999.peg.1657	0	0	0	0
fig|6666666.102999.peg.1658	0	0	0	0
fig|6666666.102999.peg.1659	0	0.0721649	0	0
fig|6666666.102999.peg.1660	0	0	0	0
fig|6666666.102999.peg.1661	0	0	0	0
fig|6666666.102999.peg.1662	0	0	0	0
fig|6666666.102999.peg.1663	0.0491072	0	0	0
fig|6666666.102999.peg.1664	0	0	0	0
fig|6666666.102999.peg.1665	0	0	0	0
fig|6666666.102999.peg.1666	0.112011	0	0	0
fig|6666666.102999.peg.1667	0	0	0	0
fig|6666666.102999.peg.1668	0.0836707	0	0	0
fig|6666666.102999.peg.1669	0.300359	0.288889	0.22724	0.230824
fig|6666666.102999.peg.1670	0	0	0	0
fig|6666666.102999.peg.1671	0	0	0	0
fig|6666666.102999.rna.23	4.62162	0	5.59459	0.108108
fig|6666666.102999.rna.24	2.59459	0	0	3.08108
fig|6666666.102999.rna.25	0	0	0	2
fig|6666666.102999.peg.1673	0	0	0	0
fig|6666666.102999.peg.1674	0.672348	0.890151	3.4072	3.08144
fig|6666666.102999.peg.1675	0	0	0	0
fig|6666666.102999.peg.1676	0.0255991	0	0.0253268	0
fig|6666666.102999.peg.1677	0	0	0	0
fig|6666666.102999.peg.1678	0	0	0	0
fig|6666666.102999.peg.1679	0	0	0	0
fig|6666666.102999.peg.1680	0.766046	0.192547	0	0
fig|6666666.102999.peg.1681	0	0	0.180365	0
fig|6666666.102999.peg.1682	0	0	0	0
fig|6666666.102999.peg.1683	0	0	0	0
fig|6666666.102999.peg.1684	0	0.282683	0	0.356605
fig|6666666.102999.peg.1685	0	0	0	0
fig|6666666.102999.peg.1686	0	0	0	0
fig|6666666.102999.peg.1687	0	0	0	0
fig|6666666.102999.peg.1689	0	0	0	0
fig|6666666.102999.peg.1690	0	0.0172276	0	0
fig|6666666.102999.peg.1691	0	0	0	0
fig|6666666.102999.peg.1692	0	0	0	0
fig|6666666.102999.peg.1693	0	0	0	0
fig|6666666.102999.peg.1694	0	0	0	0
fig|6666666.102999.peg.1695	0.336434	2.83101	2.56046	0.889922
fig|6666666.102999.peg.1696	0	0	0	0
fig|6666666.102999.peg.1697	0	0	0	0
fig|6666666.102999.peg.1698	0	0	0	0
fig|6666666.102999.peg.1699	0	0	0	0
fig|6666666.102999.peg.1700	0	0	0	0
fig|6666666.102999.peg.1702	0	0	0	0
fig|6666666.102999.peg.1703	0	0	0	0
fig|6666666.102999.peg.1704	0	0	0	0
fig|6666666.102999.peg.1705	0	0	0	0
fig|6666666.102999.peg.1706	0	0	0	0
fig|6666666.102999.peg.1707	0	0	0	0
fig|6666666.102999.peg.1708	0	0	0	0
fig|6666666.102999.peg.1709	0	0	0	0
fig|6666666.102999.peg.1710	0	0	0	0
fig|6666666.102999.peg.1711	0.0521056	0	0	0
fig|6666666.102999.peg.1712	0	0	0	0
fig|6666666.102999.peg.1713	0	0	0.045208	0
fig|6666666.102999.peg.1715	0	0	0	0
fig|6666666.102999.peg.1716	0	0	0	0
fig|6666666.102999.peg.1717	0	0	0	0
fig|6666666.102999.peg.1718	0	0	0	0
fig|6666666.102999.peg.1719	0	0	0	0
fig|6666666.102999.peg.1720	0.0709427	0.253644	0.147716	0.147716
fig|6666666.102999.peg.1721	0	0	0	0
fig|6666666.102999.peg.1722	0.0972678	0.179235	0.486339	0.0568306
fig|6666666.102999.peg.1723	0.349206	0.675737	1.37642	0.106576
fig|6666666.102999.peg.1724	0	0	0.340351	0
fig|6666666.102999.peg.1725	0.157785	0.0438871	0.84535	0.245559
fig|6666666.102999.peg.1726	0	0	0	0
fig|6666666.102999.peg.1727	0	0	0	0
fig|6666666.102999.peg.1728	0	0	0	0
fig|6666666.102999.peg.1729	0	0	0	0
fig|6666666.102999.peg.1730	0	0	0.0695389	0.0672714
fig|6666666.102999.peg.1731	0	0	0	0
fig|6666666.102999.peg.1732	0	0	0	0
fig|6666666.102999.peg.1733	0	0.88983	0.231638	0
fig|6666666.102999.peg.1734	0.0551643	0	0	0
fig|6666666.102999.peg.1735	0	0	0	0
fig|6666666.102999.peg.1736	0	0	0	0
fig|6666666.102999.peg.1737	0	0	0	0
fig|6666666.102999.peg.1738	0	0	0	0
fig|6666666.102999.peg.1739	0	0	0	0
fig|6666666.102999.peg.1740	0	0	0	0
fig|6666666.102999.peg.1741	0	0	0	0
fig|6666666.102999.peg.1742	0	0	0	0
fig|6666666.102999.peg.1743	0	0	0.0773067	0.0482128
fig|6666666.102999.peg.1744	0	0	0	0
fig|6666666.102999.peg.1745	0	0	0	0
fig|6666666.102999.peg.1746	0	0	0	0
fig|6666666.102999.peg.1747	0	0	0	0
fig|6666666.102999.peg.1748	0.896069	1.67528	2.76359	3.42809
fig|6666666.102999.peg.1749	0.699347	0.699346	0.934641	0
fig|6666666.102999.peg.1750	0.0207231	0.0815697	0.0361552	0.123898
fig|6666666.102999.peg.1751	0	0	0	0
fig|6666666.102999.peg.1752	0.0721461	0	0	0
fig|6666666.102999.peg.1753	0	0	0	0
fig|6666666.102999.peg.1754	0	0	0	0
fig|6666666.102999.peg.1755	0	0	0	0
fig|6666666.102999.peg.1756	0	0	0	0
fig|6666666.102999.peg.1757	0	0	0	0
fig|6666666.102999.peg.1758	0.261066	0.0560072	0.317977	0.724481
fig|6666666.102999.peg.1759	0	0	0	0
fig|6666666.102999.peg.1761	0	0	0	0
fig|6666666.102999.peg.1762	0	0	0	0
fig|6666666.102999.peg.1763	0	0	0	0
fig|6666666.102999.peg.1764	0	0	0	0
fig|6666666.102999.peg.1765	0	0	0	0
fig|6666666.102999.peg.1766	0	0	0	0
fig|6666666.102999.peg.1767	0	0	0.116935	0
fig|6666666.102999.peg.1768	0	0	0	0
fig|6666666.102999.peg.1769	0	0	0	0
fig|6666666.102999.peg.1770	0	0.298077	0	0
fig|6666666.102999.peg.1771	0	0	0	0
fig|6666666.102999.peg.1772	0	0	0	0
fig|6666666.102999.peg.1773	0	0	0	0
fig|6666666.102999.peg.1774	0	0	0	0
fig|6666666.102999.peg.1775	0	0	0.0445168	0
fig|6666666.102999.peg.1776	0	0	0	0
fig|6666666.102999.peg.1777	0.182025	0.614334	0	0
fig|6666666.102999.peg.1779	0.361789	3.38211	1.00406	0.800813
fig|6666666.102999.peg.1780	0	0	0	0
fig|6666666.102999.peg.1781	0	0	0	0
fig|6666666.102999.peg.1782	0.196507	0.342067	0.745269	0.270742
fig|6666666.102999.peg.1783	0	0	0	0
fig|6666666.102999.peg.1784	0	0	0	0
fig|6666666.102999.peg.1785	0	0	0	0
fig|6666666.102999.peg.1786	0	0	0	0
fig|6666666.102999.peg.1787	0	0	0	0
fig|6666666.102999.peg.1788	0	0	0	0
fig|6666666.102999.peg.1789	0	0	0	0
fig|6666666.102999.peg.1790	0	0	0	0
fig|6666666.102999.peg.1791	0	0	0	0
fig|6666666.102999.peg.1792	0	0	0	0
fig|6666666.102999.rna.26	0	1.62353	1.97647	0
fig|6666666.102999.peg.1794	0	0.0962963	0	0
fig|6666666.102999.peg.1795	0	0	0	0
fig|6666666.102999.peg.1796	0	0	0	0
fig|6666666.102999.peg.1797	0	0	0	0
fig|6666666.102999.peg.1798	0	0	0	0
fig|6666666.102999.peg.1799	0	0.0398284	0.167892	0.101716
fig|6666666.102999.peg.1800	0	0	0	0
fig|6666666.102999.peg.1801	0	0	0	0
fig|6666666.102999.peg.1802	0	0	0	0
fig|6666666.102999.peg.1803	0	0	0	0
fig|6666666.102999.peg.1804	0	0	0	0
fig|6666666.102999.peg.1805	0	0	0	0
fig|6666666.102999.peg.1806	0	0	0	0
fig|6666666.102999.peg.1807	0	0	0	0
fig|6666666.102999.peg.1808	0	0	0	0
fig|6666666.102999.peg.1809	0	0	0	0
fig|6666666.102999.peg.1810	0	0	0	0
fig|6666666.102999.peg.1811	0	0	0	0
fig|6666666.102999.peg.1812	0	0	0	0
fig|6666666.102999.peg.1814	0	0	0	0
fig|6666666.102999.peg.1815	0	0	0	0
fig|6666666.102999.peg.1816	0	0	0	0
fig|6666666.102999.peg.1817	0	0	0	0
fig|6666666.102999.peg.1818	0	0	0	0
fig|6666666.102999.peg.1819	0	0	0	0
fig|6666666.102999.peg.1820	0	0	0	0
fig|6666666.102999.peg.1821	0	0	0	0
fig|6666666.102999.peg.1822	1.75668	3.80239	3.99226	2.44655
fig|6666666.102999.peg.1823	0.0765958	0	0.499291	0.0907801
fig|6666666.102999.peg.1824	0.333333	0.224359	0.0192308	0
fig|6666666.102999.peg.1842	0	0	0	0
fig|6666666.102999.peg.1856	0	0	0	0
fig|6666666.102999.peg.1898	0	0	0	0
fig|6666666.102999.peg.1914	0	0	0	0
fig|6666666.102999.peg.1826	0	0	0	0
fig|6666666.102999.peg.1827	0	0	0	0
fig|6666666.102999.peg.1828	0	0	0	0
fig|6666666.102999.peg.1829	0	0	0	0
fig|6666666.102999.peg.1830	0.185185	0.658436	0.474427	0.255732
fig|6666666.102999.peg.1831	0	0	0	0
fig|6666666.102999.peg.1832	0	0	0	0
fig|6666666.102999.peg.1833	0	0	0	0
fig|6666666.102999.peg.1834	0	0	0	0
fig|6666666.102999.peg.1835	0	0	0.0539499	0
fig|6666666.102999.peg.1836	0	0	0	0
fig|6666666.102999.peg.1837	0	0	0	0
fig|6666666.102999.peg.1838	0	0	0	0
fig|6666666.102999.peg.1839	0	0	0	0
fig|6666666.102999.peg.1840	0	0	0	0
fig|6666666.102999.peg.1841	0	0	0	0
fig|6666666.102999.peg.1843	0	0	0	0
fig|6666666.102999.peg.1844	0	0	0	0
fig|6666666.102999.peg.1845	0	0	0	0
fig|6666666.102999.peg.1846	0	0	0	0
fig|6666666.102999.peg.1847	0	0	0	0
fig|6666666.102999.peg.1848	0	0	0	0
fig|6666666.102999.peg.1849	0	0	0	0
fig|6666666.102999.peg.1850	0	0	0	0
fig|6666666.102999.peg.1851	0	0	0	0
fig|6666666.102999.peg.1852	0	0	0	0
fig|6666666.102999.peg.1853	0	0	0	0
fig|6666666.102999.peg.1854	0	0	0	0
fig|6666666.102999.peg.1855	0	0	0	0
fig|6666666.102999.peg.1857	0	0	0	0
fig|6666666.102999.peg.1858	0	0	0	0
fig|6666666.102999.peg.1859	0	0	0	0
fig|6666666.102999.peg.1860	0	0	0	0
fig|6666666.102999.peg.1861	0	0	0	0
fig|6666666.102999.peg.1862	0	0.0435393	0	0.0430712
fig|6666666.102999.peg.1863	0	0.134827	0.101449	0
fig|6666666.102999.peg.1864	0	0	0	0
fig|6666666.102999.peg.1865	0	0	0	0
fig|6666666.102999.peg.1866	0	0	0	0
fig|6666666.102999.peg.1867	0	0	0	0
fig|6666666.102999.peg.1868	0	0	0	0
fig|6666666.102999.peg.1869	0	0	0	0
fig|6666666.102999.peg.1870	0	0.0297158	0	0
fig|6666666.102999.peg.1871	0	0.0610221	0.11823	0.0640732
fig|6666666.102999.peg.1872	0	0	0	0
fig|6666666.102999.peg.1873	0	0	0	0
fig|6666666.102999.peg.1874	0	0	0	0
fig|6666666.102999.peg.1875	0	0	0	0
fig|6666666.102999.peg.1876	0	0	0	0
fig|6666666.102999.peg.1877	0	0	0	0
fig|6666666.102999.peg.1878	0	0	0	0
fig|6666666.102999.peg.1879	0	0	0.20098	0
fig|6666666.102999.peg.1880	0	0	0	0
fig|6666666.102999.peg.1881	0	0	0	0
fig|6666666.102999.peg.1882	0	0	0	0
fig|6666666.102999.rna.27	24.4324	45.4054	56.2162	21.973
fig|6666666.102999.peg.1883	0	0	0	0
fig|6666666.102999.peg.1884	0	0	0	0
fig|6666666.102999.peg.1885	0	0	0	0
fig|6666666.102999.peg.1886	0	0	0	0
fig|6666666.102999.peg.1887	0	0	0.302125	0.173307
fig|6666666.102999.peg.1888	0	0	0	0
fig|6666666.102999.peg.1889	0	0	0	0
fig|6666666.102999.peg.1890	0	0	0	0
fig|6666666.102999.peg.1891	0	0.349544	0	0
fig|6666666.102999.peg.1892	0	0	0	0
fig|6666666.102999.peg.1893	0	0	0	0
fig|6666666.102999.peg.1894	0	0	0	0
fig|6666666.102999.peg.1895	0	0	0	0
fig|6666666.102999.peg.1896	0	0	0	0
fig|6666666.102999.peg.1897	0	0	0	0
fig|6666666.102999.peg.1899	0	0	0	0
fig|6666666.102999.peg.1900	0.457711	5.64677	7.55721	8.42289
fig|6666666.102999.peg.1901	0	0	0	0
fig|6666666.102999.peg.1902	0	0	0	0
fig|6666666.102999.peg.1903	0	0.116564	0	0
fig|6666666.102999.peg.1904	0	0.0848861	0	0.188406
fig|6666666.102999.peg.1905	0	0	0	0
fig|6666666.102999.peg.1906	0	0	0	0
fig|6666666.102999.peg.1907	0	0	0	0
fig|6666666.102999.peg.1908	0	0	0	0.113139
fig|6666666.102999.peg.1909	0	0	0	0
fig|6666666.102999.peg.1910	0	0	0	0
fig|6666666.102999.peg.1911	0	0	0	0
fig|6666666.102999.peg.1912	0	0.173096	0.0919881	0.0860534
fig|6666666.102999.peg.1913	0.0492308	0	0	0
fig|6666666.102999.peg.1915	0	0	0	0
fig|6666666.102999.peg.1916	0	0	0	0
fig|6666666.102999.peg.1917	0	0	0	0
fig|6666666.102999.peg.1918	0	0	0	0
fig|6666666.102999.peg.1919	0	0	0	0
fig|6666666.102999.peg.1920	0	0	0	0
fig|6666666.102999.peg.1931	0	0	0	0.0583942
fig|6666666.102999.peg.1945	0.0248344	0	0	0.102097
fig|6666666.102999.peg.1961	0	0	0	0
fig|6666666.102999.peg.1978	0	0	0	0
fig|6666666.102999.peg.1992	0	0	0	0
fig|6666666.102999.peg.2004	1.85094	2.16896	5.18684	2.86881
fig|6666666.102999.peg.1921	0	0	0	0
fig|6666666.102999.peg.1922	0	0	0	0
fig|6666666.102999.peg.1923	0	0	0	0
fig|6666666.102999.peg.1924	0	0	0	0
fig|6666666.102999.peg.1925	0	0	0	0
fig|6666666.102999.peg.1926	0	0	0	0
fig|6666666.102999.peg.1927	0	0	0	0
fig|6666666.102999.peg.1928	0	0	0	0
fig|6666666.102999.peg.1929	0	0.0875837	0.0479134	0
fig|6666666.102999.peg.1930	0	0	0	0
fig|6666666.102999.peg.1932	0	0	0	0
fig|6666666.102999.peg.1933	0	0	0	0
fig|6666666.102999.peg.1934	0	0	0	0
fig|6666666.102999.peg.1935	0	0	0	0.0780856
fig|6666666.102999.peg.1936	0	0	0	0
fig|6666666.102999.peg.1937	0	0	0	0
fig|6666666.102999.peg.1938	0	0	0	0
fig|6666666.102999.peg.1939	0	0	0	0
fig|6666666.102999.peg.1940	0	0	0	0
fig|6666666.102999.peg.1941	0	0	0	0
fig|6666666.102999.peg.1942	0	0	0	0
fig|6666666.102999.peg.1943	0	0	0	0
fig|6666666.102999.peg.1944	0	0.214689	0.129943	0.0607345
fig|6666666.102999.peg.1946	0	0	0	0
fig|6666666.102999.peg.1947	0	0	0	0
fig|6666666.102999.peg.1948	0	0	0	0
fig|6666666.102999.peg.1949	0	0	0	0
fig|6666666.102999.peg.1950	0	0	0	0
fig|6666666.102999.peg.1951	0	0	0.228883	0.161671
fig|6666666.102999.peg.1952	0	0	0	0.403973
fig|6666666.102999.peg.1953	0	0	0	0
fig|6666666.102999.peg.1954	2.95886	1.20993	3.39858	7.96454
fig|6666666.102999.peg.1955	0	0	0	0
fig|6666666.102999.peg.1956	0	0	0	0
fig|6666666.102999.peg.1957	0.0966595	0	0	0
fig|6666666.102999.peg.1958	0	0	0	0
fig|6666666.102999.peg.1959	0	0	0	0
fig|6666666.102999.peg.1960	0	0	0	0
fig|6666666.102999.peg.1962	0	0.100529	0	0
fig|6666666.102999.peg.1963	0	0	0	0
fig|6666666.102999.peg.1964	0	0	0	0
fig|6666666.102999.peg.1965	0	0.107639	0	0
fig|6666666.102999.peg.1966	0	0	0	0
fig|6666666.102999.peg.1967	0	0	0	0
fig|6666666.102999.peg.1968	0	0	0	0
fig|6666666.102999.peg.1969	0.0384088	0	0	0
[truncated: 3,204 more rows]

## Sheet: Table S2
	Average per-base depth of coverage
Contig_ID	2011-01-25	2011-10-05	2011-10-12	2012-01-11
NODE_102_length_396_cov_1.32288_ID_203	0.727271	1.47475	0.507576	0.732323
NODE_103_length_395_cov_0.698113_ID_205	0.389874	0.625316	0.15443	0.949367
NODE_105_length_374_cov_107.236_ID_209	1.51069	1.63369	0.893047	1.6631
NODE_109_length_354_cov_1.0722_ID_217	2.76836	7.60735	6.81356	6.24011
NODE_10_length_180423_cov_60.3303_ID_19	0.0787372	0.121891	0.108329	0.100154
NODE_113_length_334_cov_0.937743_ID_225	0.958084	1.10778	0.89521	0.278443
NODE_118_length_320_cov_0.831276_ID_235	0.29375	2.72187	2.20625	0.84375
NODE_119_length_319_cov_1.83471_ID_237	14.6144	49.5956	37.2101	50.4044
NODE_11_length_165949_cov_57.1497_ID_21	0.136379	0.255048	0.268528	0.22857
NODE_121_length_319_cov_0.880165_ID_241	8.52978	5.35423	8.54232	15.3793
NODE_127_length_303_cov_0.845133_ID_253	1.14851	0.778878	3.0198	0.19802
NODE_12_length_147026_cov_52.7159_ID_23	0.170711	0.328404	0.317957	0.311795
NODE_131_length_292_cov_1.70233_ID_261	46.2843	84.6918	95.5446	91.8494
NODE_13_length_130557_cov_55.7343_ID_25	0.129997	0.687409	0.634252	0.443032
NODE_14_length_127208_cov_47.7224_ID_27	0.196851	0.416436	0.409644	0.376368
NODE_15_length_126650_cov_49.3758_ID_29	0.0894591	0.188788	0.181879	0.197229
NODE_163_length_277_cov_0.74_ID_325	5.32852	10.6715	9.15524	8.27798
NODE_165_length_277_cov_49.33_ID_329	3.76173	4.45848	4.61371	6.30325
NODE_16_length_110606_cov_49.9082_ID_31	0.0721751	0.217565	0.193859	0.224717
NODE_17_length_110131_cov_48.6229_ID_33	0.0604643	0.121038	0.12467	0.103513
NODE_18_length_109826_cov_50.8237_ID_35	0.0792618	0.213265	0.185275	0.186814
NODE_193_length_272_cov_0.74359_ID_385	0.231618	0.485294	0.430148	0.573529
NODE_19_length_107392_cov_48.8679_ID_37	0.436699	1.70428	1.61708	1.58056
NODE_1_length_623202_cov_49.7641_ID_1	0.177005	0.339774	0.324303	0.332473
NODE_20_length_105583_cov_54.1197_ID_39	0.0589204	0.166353	0.116704	0.110463
NODE_21_length_99227_cov_53.0862_ID_41	0.112127	0.213148	0.206325	0.180394
NODE_228_length_268_cov_0.774869_ID_455	0.261194	1.34702	1.81716	2.6791
NODE_22_length_91598_cov_62.2562_ID_43	0.0413764	0.0665189	0.0642589	0.0612677
NODE_23_length_82572_cov_62.1003_ID_45	0.0256746	0.0461173	0.0396987	0.0817105
NODE_247_length_267_cov_1.58947_ID_493	1.85393	4.62547	6.47565	4.85393
NODE_24_length_76036_cov_53.0901_ID_47	0.0197012	0.0264611	0.03547	0.0373376
NODE_25_length_72254_cov_51.7943_ID_49	0.126927	0.283514	0.330182	0.222825
NODE_26_length_71838_cov_46.7598_ID_51	0.0318912	0.0555973	0.0603441	0.0719815
NODE_270_length_264_cov_0.791444_ID_539	0.363636	0.166667	0.280303	0.185606
NODE_27_length_71805_cov_49.1142_ID_53	0.129866	0.199847	0.223466	0.193023
NODE_28_length_68455_cov_47.9087_ID_55	0.149748	0.338237	0.25557	0.293039
NODE_29_length_66694_cov_52.8293_ID_57	0.130552	0.276487	0.255855	0.243935
NODE_2_length_363674_cov_52.2809_ID_3	0.0915077	0.170636	0.171357	0.180233
NODE_30_length_63467_cov_45.8864_ID_59	0.121512	0.248995	0.234358	0.263759
NODE_31_length_63200_cov_46.616_ID_61	0.127627	0.384905	0.368006	0.327658
NODE_32_length_53012_cov_50.3998_ID_63	0.189523	0.442881	0.412341	0.421282
NODE_33_length_49021_cov_62.3777_ID_65	0.042492	0.0991412	0.0887783	0.0782522
NODE_34_length_48412_cov_49.7515_ID_67	0.0244361	0.0211518	0.0284433	0.0342477
NODE_35_length_39373_cov_50.6207_ID_69	0.0265664	0.0236964	0.0116069	0.0200899
NODE_366_length_257_cov_85.15_ID_731	3.16732	0.719843	1.56809	3.53697
NODE_36_length_38968_cov_66.1731_ID_71	0.0800401	0.213662	0.245612	0.294549
NODE_37_length_37328_cov_50.1446_ID_73	0.0433186	0.11407	0.126741	0.140752
NODE_381_length_256_cov_0.821229_ID_761	2.39063	3.04687	5.61719	3.86719
NODE_38_length_29374_cov_54.1364_ID_75	0.0856539	0.21359	0.205488	0.207871
NODE_392_length_255_cov_0.808989_ID_783	0.388235	2.65882	1.08627	1.08235
NODE_39_length_26830_cov_62.9945_ID_77	0.0517705	0.0731272	0.0779351	0.0703317
NODE_3_length_301373_cov_48.3212_ID_5	0.0867231	0.176476	0.178165	0.16382
NODE_40_length_26410_cov_54.5969_ID_79	0.0606209	0.0895115	0.0529724	0.0792881
NODE_41_length_24672_cov_49.4335_ID_81	0.091845	0.124514	0.165816	0.121028
NODE_428_length_251_cov_0.781609_ID_855	0.737052	0.609561	0.36255	0.641435
NODE_42_length_21429_cov_55.2128_ID_83	0.0734985	0.14681	0.131597	0.182789
NODE_43_length_19862_cov_55.3634_ID_85	0.0457658	0.0851375	0.0757728	0.122193
NODE_45_length_15652_cov_65.8011_ID_89	0.0122668	0.12369	0.0619729	0.071237
NODE_46_length_14539_cov_57.3199_ID_91	0.00907903	0.0502786	0.00625903	0.0293693
NODE_47_length_13888_cov_53.253_ID_93	0.176771	0.353687	0.310268	0.319269
NODE_48_length_10497_cov_59.1214_ID_95	0.0238164	0.0856436	0.0737354	0.0885015
NODE_49_length_9836_cov_54.3389_ID_97	0.23963	0.351769	0.362343	0.490545
NODE_4_length_295973_cov_47.9352_ID_7	0.126748	0.252618	0.217334	0.186213
NODE_50_length_9810_cov_62.6457_ID_99	0.200918	0.293884	0.270643	0.251682
NODE_51_length_8499_cov_50.568_ID_101	0.0169432	0.0788329	0.0437698	0.0529473
NODE_53_length_5674_cov_271.602_ID_105	81.2877	138.455	145.613	148.809
NODE_56_length_3416_cov_95.0791_ID_111	0.355386	0.581088	0.377927	0.288934
NODE_590_length_239_cov_0.876543_ID_1179	0.200837	0.757322	3.37657	1.68619
NODE_597_length_238_cov_0.906832_ID_1193	0.264706	0.920168	0.315126	1.0084
NODE_5_length_276343_cov_49.585_ID_9	0.0940606	0.180312	0.154153	0.165685
NODE_61_length_2550_cov_155.64_ID_121	0.0752941	0.304313	0.184314	0.274118
NODE_62_length_2380_cov_87.3943_ID_123	0.0718487	0.139496	0.237815	0.234454
NODE_64_length_1754_cov_105.428_ID_127	0.143101	0.122007	0.0513113	0.0649943
NODE_65_length_1319_cov_104.849_ID_129	0.201668	1.13571	1.30023	0.796816
NODE_68_length_1227_cov_113.369_ID_135	4.07171	11.4629	11.608	9.52323
NODE_6_length_275285_cov_54.3012_ID_11	0.15844	0.353027	0.313867	0.346902
NODE_708_length_231_cov_0.954545_ID_1415	0.913419	0.575757	0.402597	0.341991
NODE_71_length_1017_cov_103.044_ID_141	0.72763	1.84956	1.55064	1.06686
NODE_72_length_961_cov_102.457_ID_143	0.544225	1.60354	3.33403	3.20499
NODE_758_length_163_cov_100.337_ID_1515	2.59509	1.79755	3.64417	5.09815
NODE_761_length_154_cov_35.8182_ID_1521	9616.12	68127.6	15269.5	54678.6
NODE_763_length_151_cov_7387.82_ID_1525	5203.34	123046	29246.5	91189.8
NODE_766_length_136_cov_141.898_ID_1531	5.00736	5.3897	2.90441	5.44117
NODE_768_length_118_cov_970.098_ID_1535	25664.3	18985.7	853.509	6385.49
NODE_769_length_101_cov_90.25_ID_1537	190.04	5246.94	75.3664	373.683
NODE_770_length_97_cov_7910.7_ID_1539	7814.07	48597.5	10357.8	39386.6
NODE_771_length_94_cov_90.9412_ID_1541	343.171	8643.72	2841.87	6647.09
NODE_772_length_93_cov_7827.69_ID_1543	31321.9	33817.5	5358.73	17793.8
NODE_776_length_78_cov_88_ID_1551	19.9487	10.1154	15.359	66.5897
NODE_77_length_672_cov_65.9261_ID_153	0.111607	0.370536	0.269345	0.129464
NODE_78_length_642_cov_99.3982_ID_155	0.503115	1.27726	1.48131	0.844236
NODE_7_length_264164_cov_58.5487_ID_13	0.103004	0.211937	0.19567	0.205845
NODE_83_length_563_cov_124.358_ID_165	0.321492	0.16341	0.268207	0.211368
NODE_84_length_559_cov_1.49585_ID_167	1.37209	3.07693	4.47764	1.76923
NODE_86_length_513_cov_108.638_ID_171	0.350877	0.270955	1.03119	1.36452
NODE_88_length_494_cov_48.0168_ID_175	0.190283	0.121457	0.370445	0.153846
NODE_89_length_489_cov_1.08738_ID_177	0.668712	3.47034	2.79346	1.29039
NODE_8_length_215045_cov_54.8245_ID_15	0.126187	0.235704	0.218373	0.205822
NODE_91_length_471_cov_1.58376_ID_181	1.71125	4.79405	3.88323	2.51167
NODE_92_length_451_cov_0.721925_ID_183	0.780489	5.40355	2.93792	1.53658
NODE_97_length_420_cov_0.793003_ID_193	0.752381	2.66666	3.03333	2.30238
NODE_99_length_398_cov_1.12461_ID_197	3.70101	8.95981	5.82412	5.60051
NODE_9_length_197946_cov_48.0088_ID_17	0.0888879	0.218201	0.179064	0.187031
Whole genome average	1.75597	7.36982	1.88331	5.39326

## Sheet: Table S3
Spacer_ID	Spacer_index	Protospacer_seq_id	Protospacer_start	Protospacer_stop	Flank_3p(protospacer)	Flank_5p(protospacer)	Score	Protospacer_Strand	Matching_pam_in_3p_of_forward_strand	Matching_pam_in_5p_of_forward_strand	Matching_pam_in_3p_of_negative_strand	Matching_pam_in_5p_of_negative_strand	Potential_self_match?	Spacer (5' to 3')	Protospacer (5' to 3')	Spacer_description	Protospacer_description	Link
CRISPR_SEQUENCE_180Thu_Aug_11_19_13_00_2016_0222414708995805694	CRISPR_SEQUENCE_180Thu_Aug_11_19_13_00_2016_0222414708995805694_180_1|1-34	NC_005357	19885	19852	GAGTTCGG	TTCGGGGT	26	+	NA	NA	NA	NA	0	ACCAAGCUGCUGAACGACACCGGCCUCGGCAAUC	GATTGCCCAGGCCGGTTTTGTTCAGCAGCGTGGT	metacrt_LCSB751_NODE_34_length_48412_cov_49.7515_ID_67:c1:p41118	_Bordetella phage BPP-1, complete genome	http://www.ncbi.nlm.nih.gov/nuccore/NC_005357?report=graph&v=19877:19860&c=339966&theme=Default&flip=false&select=null&content=1&color=0&label=1&geneModel=1&decor=0&layout=0&spacing=0&alncolor=on
CRISPR_SEQUENCE_180Thu_Aug_11_19_13_00_2016_0222414708995805694	CRISPR_SEQUENCE_180Thu_Aug_11_19_13_00_2016_0222414708995805694_180_1|1-34	vir_107827_GID_2767903	502	535	GAGTTCGG	TTCGGGGT	26	-	NA	NA	NA	NA	0	ACCAAGCUGCUGAACGACACCGGCCUCGGCAAUC	GATTGCCCAGGCCGGTTTTGTTCAGCAGCGTGGT	metacrt_LCSB751_NODE_34_length_48412_cov_49.7515_ID_67:c1:p41118	vir_107827_GID_2767903_	http://aclame.ulb.ac.be/perl/Aclame/Genomes/genes_view.cgi?view=gene&id=gene:vir:107827
CRISPR_SEQUENCE_180Thu_Aug_11_19_13_00_2016_0222414708995805694	CRISPR_SEQUENCE_180Thu_Aug_11_19_13_00_2016_0222414708995805694_180_1|1-34	vir_98486_GID_2767814	502	535	GAGTTCGG	TTCGGGGT	26	-	NA	NA	NA	NA	0	ACCAAGCUGCUGAACGACACCGGCCUCGGCAAUC	GATTGCCCAGGCCGGTTTTGTTCAGCAGCGTGGT	metacrt_LCSB751_NODE_34_length_48412_cov_49.7515_ID_67:c1:p41118	vir_98486_GID_2767814_	http://aclame.ulb.ac.be/perl/Aclame/Genomes/genes_view.cgi?view=gene&id=gene:vir:98486
CRISPR_SEQUENCE_180Thu_Aug_11_19_13_00_2016_0222414708995805694	CRISPR_SEQUENCE_180Thu_Aug_11_19_13_00_2016_0222414708995805694_180_1|1-34	AY526909	19885	19852	GAGTTCGG	TTCGGGGT	26	+	NA	NA	NA	NA	0	ACCAAGCUGCUGAACGACACCGGCCUCGGCAAUC	GATTGCCCAGGCCGGTTTTGTTCAGCAGCGTGGT	metacrt_LCSB751_NODE_34_length_48412_cov_49.7515_ID_67:c1:p41118	AY526909_AY526909 Bordetella phage BIP-1, complete genome	http://www.ncbi.nlm.nih.gov/nuccore/AY526909?report=graph&v=19877:19860&c=339966&theme=Default&flip=false&select=null&content=1&color=0&label=1&geneModel=1&decor=0&layout=0&spacing=0&alncolor=on
CRISPR_SEQUENCE_180Thu_Aug_11_19_13_00_2016_0222414708995805694	CRISPR_SEQUENCE_180Thu_Aug_11_19_13_00_2016_0222414708995805694_180_1|1-34	AY029185	19885	19852	GAGTTCGG	TTCGGGGT	26	+	NA	NA	NA	NA	0	ACCAAGCUGCUGAACGACACCGGCCUCGGCAAUC	GATTGCCCAGGCCGGTTTTGTTCAGCAGCGTGGT	metacrt_LCSB751_NODE_34_length_48412_cov_49.7515_ID_67:c1:p41118	AY029185_AY029185 Bordetella phage BPP-1, complete genome	http://www.ncbi.nlm.nih.gov/nuccore/AY029185?report=graph&v=19877:19860&c=339966&theme=Default&flip=false&select=null&content=1&color=0&label=1&geneModel=1&decor=0&layout=0&spacing=0&alncolor=on
CRISPR_SEQUENCE_180Thu_Aug_11_19_13_00_2016_0222414708995805694	CRISPR_SEQUENCE_180Thu_Aug_11_19_13_00_2016_0222414708995805694_180_1|1-34	AY526908	19885	19852	GAGTTCGG	TTCGGGGT	26	+	NA	NA	NA	NA	0	ACCAAGCUGCUGAACGACACCGGCCUCGGCAAUC	GATTGCCCAGGCCGGTTTTGTTCAGCAGCGTGGT	metacrt_LCSB751_NODE_34_length_48412_cov_49.7515_ID_67:c1:p41118	AY526908_AY526908 Bordetella phage BMP-1, complete genome	http://www.ncbi.nlm.nih.gov/nuccore/AY526908?report=graph&v=19877:19860&c=339966&theme=Default&flip=false&select=null&content=1&color=0&label=1&geneModel=1&decor=0&layout=0&spacing=0&alncolor=on
CRISPR_SEQUENCE_180Thu_Aug_11_19_13_00_2016_0222414708995805694	CRISPR_SEQUENCE_180Thu_Aug_11_19_13_00_2016_0222414708995805694_180_1|1-34	vir_107420_GID_2717214	520	553	GAGTTCGG	TTCGGGGT	26	-	NA	NA	NA	NA	0	ACCAAGCUGCUGAACGACACCGGCCUCGGCAAUC	GATTGCCCAGGCCGGTTTTGTTCAGCAGCGTGGT	metacrt_LCSB751_NODE_34_length_48412_cov_49.7515_ID_67:c1:p41118	vir_107420_GID_2717214_	http://aclame.ulb.ac.be/perl/Aclame/Genomes/genes_view.cgi?view=gene&id=gene:vir:107420
CRISPR_SEQUENCE_198Thu_Aug_11_19_13_00_2016_0222414708995806678	CRISPR_SEQUENCE_198Thu_Aug_11_19_13_00_2016_0222414708995806678_198_1|1-34	NC_021858	1169292	1169259	TCGGGGTC	CTGCGCGC	20	+	NA	NA	NA	NA	0	ACCGACCCAGGGCACCUCCACGUCCGCCGUCAGA	TTTGACGGTGGCGGTGGCGGTGGCCGGGGTCGGT	metacrt_LCSB751_NODE_34_length_48412_cov_49.7515_ID_67:c1:p42549	_Pandoravirus dulcis, complete genome	http://www.ncbi.nlm.nih.gov/nuccore/NC_021858?report=graph&v=1169284:1169269&c=339966&theme=Default&flip=false&select=null&content=1&color=0&label=1&geneModel=1&decor=0&layout=0&spacing=0&alncolor=on
CRISPR_SEQUENCE_157Thu_Aug_11_19_13_00_2016_022241470899580929	CRISPR_SEQUENCE_157Thu_Aug_11_19_13_00_2016_022241470899580929_157_1|1-34	NC_002531	69817	69850	AGATGGGG	GTTAACTC	22	-	NA	NA	NA	NA	0	ACCGCAGCGCUGUAGUCGUCGCUGGCGUCAGGCG	CCCCTGACGGCAGCGACGACTACAGTGATGTGGA	metacrt_LCSB751_NODE_11_length_165949_cov_57.1497_ID_21:c1:p40433	_Alcelaphine herpesvirus 1, complete genome	http://www.ncbi.nlm.nih.gov/nuccore/NC_002531?report=graph&v=69809:69855&c=339966&theme=Default&flip=false&select=null&content=1&color=0&label=1&geneModel=1&decor=0&layout=0&spacing=0&alncolor=on
CRISPR_SEQUENCE_39Thu_Aug_11_19_13_00_2016_0222414708995807478	CRISPR_SEQUENCE_39Thu_Aug_11_19_13_00_2016_0222414708995807478_39_1|1-37	NC_022098	38462	38498	CGGCCGCG	CGGCAATG	21	-	NA	NA	NA	NA	0	ACGCGGUAGGCGACGAUGUCGGUGCCGCGCUGUUUGU	TCCACCAACGCGGCACCGACATCGTCGCCCACCGTCG	metacrt_LCSB751_NODE_11_length_165949_cov_57.1497_ID_21:c1:p31914	_Pandoravirus salinus, complete genome	http://www.ncbi.nlm.nih.gov/nuccore/NC_022098?report=graph&v=38454:38498&c=339966&theme=Default&flip=false&select=null&content=1&color=0&label=1&geneModel=1&decor=0&layout=0&spacing=0&alncolor=on
CRISPR_SEQUENCE_141Thu_Aug_11_19_13_00_2016_0222414708995801629	CRISPR_SEQUENCE_141Thu_Aug_11_19_13_00_2016_0222414708995801629_141_1|1-35	plasmid_134076_GID_4226275	938	904	CGGCAAGC	ACGACGGT	21	+	NA	NA	NA	NA	0	AGCUGCAGCUGCUGGAACCGUUGCCCGGCCUGGUU	CTCGAGGCCGTGCAACGGGTCCAGGAGCTGCTGCT	metacrt_LCSB751_NODE_11_length_165949_cov_57.1497_ID_21:c1:p39270	plasmid_134076_GID_4226275_	http://aclame.ulb.ac.be/perl/Aclame/Genomes/genes_view.cgi?view=gene&id=gene:plasmid:134076
CRISPR_SEQUENCE_136Thu_Aug_11_19_13_00_2016_0222414708995805875	CRISPR_SEQUENCE_136Thu_Aug_11_19_13_00_2016_0222414708995805875_136_1|1-34	plasmid_16196_GID_3361991	266	233	CACCCGTC	GTCCGGCT	20	+	NA	NA	NA	NA	0	AUGGGUGCGGCGUCGAGCACGGCAUCGGCGAUGC	ACATCGCCGAGGCCGCGCTCGCCGCCGCCCGCAA	metacrt_LCSB751_NODE_11_length_165949_cov_57.1497_ID_21:c1:p38909	plasmid_16196_GID_3361991_	http://aclame.ulb.ac.be/perl/Aclame/Genomes/genes_view.cgi?view=gene&id=gene:plasmid:16196
CRISPR_SEQUENCE_136Thu_Aug_11_19_13_00_2016_0222414708995805875	CRISPR_SEQUENCE_136Thu_Aug_11_19_13_00_2016_0222414708995805875_136_1|1-34	NC_028936	36376	36409	GACGTGGT	GCTGCATC	20	-	NA	NA	NA	NA	0	AUGGGUGCGGCGUCGAGCACGGCAUCGGCGAUGC	GCATCGCCGACGACGATCAGGACGCCGCACGCAT	metacrt_LCSB751_NODE_11_length_165949_cov_57.1497_ID_21:c1:p38909	_Mycobacterium phage Enkosi, complete genome	http://www.ncbi.nlm.nih.gov/nuccore/NC_028936?report=graph&v=36368:36417&c=339966&theme=Default&flip=false&select=null&content=1&color=0&label=1&geneModel=1&decor=0&layout=0&spacing=0&alncolor=on
CRISPR_SEQUENCE_136Thu_Aug_11_19_13_00_2016_0222414708995805875	CRISPR_SEQUENCE_136Thu_Aug_11_19_13_00_2016_0222414708995805875_136_1|1-34	KT281789	36376	36409	GACGTGGT	GCTGCATC	20	-	NA	NA	NA	NA	0	AUGGGUGCGGCGUCGAGCACGGCAUCGGCGAUGC	GCATCGCCGACGACGATCAGGACGCCGCACGCAT	metacrt_LCSB751_NODE_11_length_165949_cov_57.1497_ID_21:c1:p38909	KT281789_KT281789 Mycobacterium phage Enkosi, complete genome	http://www.ncbi.nlm.nih.gov/nuccore/KT281789?report=graph&v=36368:36417&c=339966&theme=Default&flip=false&select=null&content=1&color=0&label=1&geneModel=1&decor=0&layout=0&spacing=0&alncolor=on
CRISPR_SEQUENCE_136Thu_Aug_11_19_13_00_2016_0222414708995805875	CRISPR_SEQUENCE_136Thu_Aug_11_19_13_00_2016_0222414708995805875_136_1|1-34	KM389217	2200	2167	CCGGCGCT	CAATCCGA	20	+	NA	NA	NA	NA	0	AUGGGUGCGGCGUCGAGCACGGCAUCGGCGAUGC	GCACCGCCGATGCCGCGCTCGACGATCCAACGAT	metacrt_LCSB751_NODE_11_length_165949_cov_57.1497_ID_21:c1:p38909	KM389217_KM389217 UNVERIFIED: Pseudomonas phage F_ET605spPa1651 clone contig00002 genomic sequence	http://www.ncbi.nlm.nih.gov/nuccore/KM389217?report=graph&v=2172:2165&c=339966&theme=Default&flip=false&select=null&content=1&color=0&label=1&geneModel=1&decor=0&layout=0&spacing=0&alncolor=on
CRISPR_SEQUENCE_136Thu_Aug_11_19_13_00_2016_0222414708995805875	CRISPR_SEQUENCE_136Thu_Aug_11_19_13_00_2016_0222414708995805875_136_1|1-34	KC900378	4942	4975	CCGGCGCT	CAATCCGA	20	-	NA	NA	NA	NA	0	AUGGGUGCGGCGUCGAGCACGGCAUCGGCGAUGC	GCACCGCCGATGCCGCGCTCGACGATCCAACAAT	metacrt_LCSB751_NODE_11_length_165949_cov_57.1497_ID_21:c1:p38909	KC900378_KC900378 Pseudomonas phage LKA5, complete genome	http://www.ncbi.nlm.nih.gov/nuccore/KC900378?report=graph&v=4934:4973&c=339966&theme=Default&flip=false&select=null&content=1&color=0&label=1&geneModel=1&decor=0&layout=0&spacing=0&alncolor=on
CRISPR_SEQUENCE_140Thu_Aug_11_19_13_00_2016_0222414708995805250	CRISPR_SEQUENCE_140Thu_Aug_11_19_13_00_2016_0222414708995805250_140_1|1-37	proph_167387_GID_4666911	968	932	GGCGGCCG	GGCCTTCC	23	+	NA	NA	NA	NA	0	AUGUCCUUCGCGUAGUAAUUGCCCUCGGUGGACACCU	AGATCAGCACCGAGGGCCACTACTACGCCAAGGACAT	metacrt_LCSB751_NODE_11_length_165949_cov_57.1497_ID_21:c1:p39196	proph_167387_GID_4666911_	http://aclame.ulb.ac.be/perl/Aclame/Genomes/genes_view.cgi?view=gene&id=gene:proph:167387
CRISPR_SEQUENCE_140Thu_Aug_11_19_13_00_2016_0222414708995805250	CRISPR_SEQUENCE_140Thu_Aug_11_19_13_00_2016_0222414708995805250_140_1|1-37	NC_018452	24955	24919	CGCCGCGG	ACCGTTCA	21	+	NA	NA	NA	NA	0	AUGUCCUUCGCGUAGUAAUUGCCCUCGGUGGACACCU	TGGTGTCGACCGAGGGCACCTACTACGCGCAGCAGCT	metacrt_LCSB751_NODE_11_length_165949_cov_57.1497_ID_21:c1:p39196	_Burkholderia phage DC1, complete genome	http://www.ncbi.nlm.nih.gov/nuccore/NC_018452?report=graph&v=24937:24923&c=339966&theme=Default&flip=false&select=null&content=1&color=0&label=1&geneModel=1&decor=0&layout=0&spacing=0&alncolor=on
CRISPR_SEQUENCE_140Thu_Aug_11_19_13_00_2016_0222414708995805250	CRISPR_SEQUENCE_140Thu_Aug_11_19_13_00_2016_0222414708995805250_140_1|1-37	NC_012743	25196	25160	CGCCACGG	ACCGTTCA	21	+	NA	NA	NA	NA	0	AUGUCCUUCGCGUAGUAAUUGCCCUCGGUGGACACCU	AGGTTTCCACGGAGGGCACCTACTACGCGCAGCAGCT	metacrt_LCSB751_NODE_11_length_165949_cov_57.1497_ID_21:c1:p39196	_Burkholderia phage BcepIL02, complete genome	http://www.ncbi.nlm.nih.gov/nuccore/NC_012743?report=graph&v=25178:25163&c=339966&theme=Default&flip=false&select=null&content=1&color=0&label=1&geneModel=1&decor=0&layout=0&spacing=0&alncolor=on
CRISPR_SEQUENCE_140Thu_Aug_11_19_13_00_2016_0222414708995805250	CRISPR_SEQUENCE_140Thu_Aug_11_19_13_00_2016_0222414708995805250_140_1|1-37	JN662425	24955	24919	CGCCGCGG	ACCGTTCA	21	+	NA	NA	NA	NA	0	AUGUCCUUCGCGUAGUAAUUGCCCUCGGUGGACACCU	TGGTGTCGACCGAGGGCACCTACTACGCGCAGCAGCT	metacrt_LCSB751_NODE_11_length_165949_cov_57.1497_ID_21:c1:p39196	JN662425_JN662425 Burkholderia phage DC1, complete genome	http://www.ncbi.nlm.nih.gov/nuccore/JN662425?report=graph&v=24937:24923&c=339966&theme=Default&flip=false&select=null&content=1&color=0&label=1&geneModel=1&decor=0&layout=0&spacing=0&alncolor=on
CRISPR_SEQUENCE_140Thu_Aug_11_19_13_00_2016_0222414708995805250	CRISPR_SEQUENCE_140Thu_Aug_11_19_13_00_2016_0222414708995805250_140_1|1-37	FJ937737	25196	25160	CGCCACGG	ACCGTTCA	21	+	NA	NA	NA	NA	0	AUGUCCUUCGCGUAGUAAUUGCCCUCGGUGGACACCU	AGGTTTCCACGGAGGGCACCTACTACGCGCAGCAGCT	metacrt_LCSB751_NODE_11_length_165949_cov_57.1497_ID_21:c1:p39196	FJ937737_FJ937737 Burkholderia cenocepacia phage BcepIL02, complete genome	http://www.ncbi.nlm.nih.gov/nuccore/FJ937737?report=graph&v=25178:25163&c=339966&theme=Default&flip=false&select=null&content=1&color=0&label=1&geneModel=1&decor=0&layout=0&spacing=0&alncolor=on
CRISPR_SEQUENCE_171Thu_Aug_11_19_13_00_2016_0222414708995805968	CRISPR_SEQUENCE_171Thu_Aug_11_19_13_00_2016_0222414708995805968_171_1|1-36	NC_028960	7402	7437	GTTCCAGT	GCGTCCAC	20	-	NA	NA	NA	NA	0	CAUGGGCACCACGCCGGAGAGGGCCGCCACGAUGAC	GTCATCGCGGGGGACCTCCCCGCCGTGGTGCTCGGG	metacrt_LCSB751_NODE_11_length_165949_cov_57.1497_ID_21:c1:p41442	_Mycobacterium phage Theia, complete genome	http://www.ncbi.nlm.nih.gov/nuccore/NC_028960?report=graph&v=7394:7440&c=339966&theme=Default&flip=false&select=null&content=1&color=0&label=1&geneModel=1&decor=0&layout=0&spacing=0&alncolor=on
CRISPR_SEQUENCE_171Thu_Aug_11_19_13_00_2016_0222414708995805968	CRISPR_SEQUENCE_171Thu_Aug_11_19_13_00_2016_0222414708995805968_171_1|1-36	NC_028912	7436	7471	GTTCCAGT	GCGTCCAC	20	-	NA	NA	NA	NA	0	CAUGGGCACCACGCCGGAGAGGGCCGCCACGAUGAC	GTCATCGCGGGGGACCTCCCCGCCGTGGTGCTCGGG	metacrt_LCSB751_NODE_11_length_165949_cov_57.1497_ID_21:c1:p41442	_Mycobacterium phage Swirley, complete genome	http://www.ncbi.nlm.nih.gov/nuccore/NC_028912?report=graph&v=7428:7474&c=339966&theme=Default&flip=false&select=null&content=1&color=0&label=1&geneModel=1&decor=0&layout=0&spacing=0&alncolor=on
CRISPR_SEQUENCE_171Thu_Aug_11_19_13_00_2016_0222414708995805968	CRISPR_SEQUENCE_171Thu_Aug_11_19_13_00_2016_0222414708995805968_171_1|1-36	NC_022086	7467	7502	GTTCCAGT	GCGTCCAC	20	-	NA	NA	NA	NA	0	CAUGGGCACCACGCCGGAGAGGGCCGCCACGAUGAC	GTCATCGCGGGGGACCTCCCCGCCGTGGTGCTCGGG	metacrt_LCSB751_NODE_11_length_165949_cov_57.1497_ID_21:c1:p41442	_Mycobacterium phage LittleCherry, complete genome	http://www.ncbi.nlm.nih.gov/nuccore/NC_022086?report=graph&v=7459:7505&c=339966&theme=Default&flip=false&select=null&content=1&color=0&label=1&geneModel=1&decor=0&layout=0&spacing=0&alncolor=on
CRISPR_SEQUENCE_171Thu_Aug_11_19_13_00_2016_0222414708995805968	CRISPR_SEQUENCE_171Thu_Aug_11_19_13_00_2016_0222414708995805968_171_1|1-36	NC_022973	7284	7319	GTTCCAGT	GCGTCCAC	20	-	NA	NA	NA	NA	0	CAUGGGCACCACGCCGGAGAGGGCCGCCACGAUGAC	GTCATCGCGGGGGACCTCCCCGCCGTGGTGCTCGGG	metacrt_LCSB751_NODE_11_length_165949_cov_57.1497_ID_21:c1:p41442	_Mycobacterium phage Conspiracy, complete genome	http://www.ncbi.nlm.nih.gov/nuccore/NC_022973?report=graph&v=7276:7322&c=339966&theme=Default&flip=false&select=null&content=1&color=0&label=1&geneModel=1&decor=0&layout=0&spacing=0&alncolor=on
CRISPR_SEQUENCE_171Thu_Aug_11_19_13_00_2016_0222414708995805968	CRISPR_SEQUENCE_171Thu_Aug_11_19_13_00_2016_0222414708995805968_171_1|1-36	NC_022984	7575	7610	GTTCCAGT	GCGTCCAC	20	-	NA	NA	NA	NA	0	CAUGGGCACCACGCCGGAGAGGGCCGCCACGAUGAC	GTCATCGCGGGGGACCTCCCCGCCGTGGTGCTCGGG	metacrt_LCSB751_NODE_11_length_165949_cov_57.1497_ID_21:c1:p41442	_Mycobacterium phage Jovo, complete genome	http://www.ncbi.nlm.nih.gov/nuccore/NC_022984?report=graph&v=7567:7613&c=339966&theme=Default&flip=false&select=null&content=1&color=0&label=1&geneModel=1&decor=0&layout=0&spacing=0&alncolor=on
CRISPR_SEQUENCE_171Thu_Aug_11_19_13_00_2016_0222414708995805968	CRISPR_SEQUENCE_171Thu_Aug_11_19_13_00_2016_0222414708995805968_171_1|1-36	KT438501	7402	7437	GTTCCAGT	GCGTCCAC	20	-	NA	NA	NA	NA	0	CAUGGGCACCACGCCGGAGAGGGCCGCCACGAUGAC	GTCATCGCGGGGGACCTCCCCGCCGTGGTGCTCGGG	metacrt_LCSB751_NODE_11_length_165949_cov_57.1497_ID_21:c1:p41442	KT438501_KT438501 Mycobacterium phage Theia, complete genome	http://www.ncbi.nlm.nih.gov/nuccore/KT438501?report=graph&v=7394:7440&c=339966&theme=Default&flip=false&select=null&content=1&color=0&label=1&geneModel=1&decor=0&layout=0&spacing=0&alncolor=on
CRISPR_SEQUENCE_171Thu_Aug_11_19_13_00_2016_0222414708995805968	CRISPR_SEQUENCE_171Thu_Aug_11_19_13_00_2016_0222414708995805968_171_1|1-36	KM101118	7436	7471	GTTCCAGT	GCGTCCAC	20	-	NA	NA	NA	NA	0	CAUGGGCACCACGCCGGAGAGGGCCGCCACGAUGAC	GTCATCGCGGGGGACCTCCCCGCCGTGGTGCTCGGG	metacrt_LCSB751_NODE_11_length_165949_cov_57.1497_ID_21:c1:p41442	KM101118_KM101118 Mycobacterium phage Swirley, complete genome	http://www.ncbi.nlm.nih.gov/nuccore/KM101118?report=graph&v=7428:7474&c=339966&theme=Default&flip=false&select=null&content=1&color=0&label=1&geneModel=1&decor=0&layout=0&spacing=0&alncolor=on
CRISPR_SEQUENCE_171Thu_Aug_11_19_13_00_2016_0222414708995805968	CRISPR_SEQUENCE_171Thu_Aug_11_19_13_00_2016_0222414708995805968_171_1|1-36	KF560330	7284	7319	GTTCCAGT	GCGTCCAC	20	-	NA	NA	NA	NA	0	CAUGGGCACCACGCCGGAGAGGGCCGCCACGAUGAC	GTCATCGCGGGGGACCTCCCCGCCGTGGTGCTCGGG	metacrt_LCSB751_NODE_11_length_165949_cov_57.1497_ID_21:c1:p41442	KF560330_KF560330 Mycobacterium phage Conspiracy, complete genome	http://www.ncbi.nlm.nih.gov/nuccore/KF560330?report=graph&v=7276:7322&c=339966&theme=Default&flip=false&select=null&content=1&color=0&label=1&geneModel=1&decor=0&layout=0&spacing=0&alncolor=on
CRISPR_SEQUENCE_171Thu_Aug_11_19_13_00_2016_0222414708995805968	CRISPR_SEQUENCE_171Thu_Aug_11_19_13_00_2016_0222414708995805968_171_1|1-36	KF493882	7575	7610	GTTCCAGT	GCGTCCAC	20	-	NA	NA	NA	NA	0	CAUGGGCACCACGCCGGAGAGGGCCGCCACGAUGAC	GTCATCGCGGGGGACCTCCCCGCCGTGGTGCTCGGG	metacrt_LCSB751_NODE_11_length_165949_cov_57.1497_ID_21:c1:p41442	KF493882_KF493882 Mycobacterium phage Jovo, complete genome	http://www.ncbi.nlm.nih.gov/nuccore/KF493882?report=graph&v=7567:7613&c=339966&theme=Default&flip=false&select=null&content=1&color=0&label=1&geneModel=1&decor=0&layout=0&spacing=0&alncolor=on
CRISPR_SEQUENCE_171Thu_Aug_11_19_13_00_2016_0222414708995805968	CRISPR_SEQUENCE_171Thu_Aug_11_19_13_00_2016_0222414708995805968_171_1|1-36	KF017001	7467	7502	GTTCCAGT	GCGTCCAC	20	-	NA	NA	NA	NA	0	CAUGGGCACCACGCCGGAGAGGGCCGCCACGAUGAC	GTCATCGCGGGGGACCTCCCCGCCGTGGTGCTCGGG	metacrt_LCSB751_NODE_11_length_165949_cov_57.1497_ID_21:c1:p41442	KF017001_KF017001 Mycobacterium phage LittleCherry, complete genome	http://www.ncbi.nlm.nih.gov/nuccore/KF017001?report=graph&v=7459:7505&c=339966&theme=Default&flip=false&select=null&content=1&color=0&label=1&geneModel=1&decor=0&layout=0&spacing=0&alncolor=on
CRISPR_SEQUENCE_171Thu_Aug_11_19_13_00_2016_0222414708995805968	CRISPR_SEQUENCE_171Thu_Aug_11_19_13_00_2016_0222414708995805968_171_1|1-36	JQ684677	7283	7318	GTTCCAGT	GCGTCCAC	20	-	NA	NA	NA	NA	0	CAUGGGCACCACGCCGGAGAGGGCCGCCACGAUGAC	GTCATCGCGGGGGACCTCCCCGCCGTGGTGCTCGGG	metacrt_LCSB751_NODE_11_length_165949_cov_57.1497_ID_21:c1:p41442	JQ684677_JQ684677 Mycobacterium phage Tiger, complete genome	http://www.ncbi.nlm.nih.gov/nuccore/JQ684677?report=graph&v=7275:7321&c=339966&theme=Default&flip=false&select=null&content=1&color=0&label=1&geneModel=1&decor=0&layout=0&spacing=0&alncolor=on
CRISPR_SEQUENCE_171Thu_Aug_11_19_13_00_2016_0222414708995805968	CRISPR_SEQUENCE_171Thu_Aug_11_19_13_00_2016_0222414708995805968_171_1|1-36	JN408459	7465	7500	GTTCCAGT	GCGTCCAC	20	-	NA	NA	NA	NA	0	CAUGGGCACCACGCCGGAGAGGGCCGCCACGAUGAC	GTCATCGCGGGGGACCTCCCCGCCGTGGTGCTCGGG	metacrt_LCSB751_NODE_11_length_165949_cov_57.1497_ID_21:c1:p41442	JN408459_JN408459 Mycobacterium phage Cuco, complete genome	http://www.ncbi.nlm.nih.gov/nuccore/JN408459?report=graph&v=7457:7503&c=339966&theme=Default&flip=false&select=null&content=1&color=0&label=1&geneModel=1&decor=0&layout=0&spacing=0&alncolor=on
CRISPR_SEQUENCE_171Thu_Aug_11_19_13_00_2016_0222414708995805968	CRISPR_SEQUENCE_171Thu_Aug_11_19_13_00_2016_0222414708995805968_171_1|1-36	JF704107	7466	7501	GTTCCAGT	GCGTCCAC	20	-	NA	NA	NA	NA	0	CAUGGGCACCACGCCGGAGAGGGCCGCCACGAUGAC	GTCATCGCGGGGGACCTCCCCGCCGTGGTGCTCGGG	metacrt_LCSB751_NODE_11_length_165949_cov_57.1497_ID_21:c1:p41442	JF704107_JF704107 Mycobacterium phage George, complete sequence	http://www.ncbi.nlm.nih.gov/nuccore/JF704107?report=graph&v=7458:7504&c=339966&theme=Default&flip=false&select=null&content=1&color=0&label=1&geneModel=1&decor=0&layout=0&spacing=0&alncolor=on
CRISPR_SEQUENCE_171Thu_Aug_11_19_13_00_2016_0222414708995805968	CRISPR_SEQUENCE_171Thu_Aug_11_19_13_00_2016_0222414708995805968_171_1|1-36	NC_022098	697410	697375	GAGCGGCC	CCAACGAG	20	+	NA	NA	NA	NA	0	CAUGGGCACCACGCCGGAGAGGGCCGCCACGAUGAC	GCCCTCGCGGCGGCCCTCTCTGGCGTGCTCGCCCTG	metacrt_LCSB751_NODE_11_length_165949_cov_57.1497_ID_21:c1:p41442	_Pandoravirus salinus, complete genome	http://www.ncbi.nlm.nih.gov/nuccore/NC_022098?report=graph&v=697402:697387&c=339966&theme=Default&flip=false&select=null&content=1&color=0&label=1&geneModel=1&decor=0&layout=0&spacing=0&alncolor=on
CRISPR_SEQUENCE_171Thu_Aug_11_19_13_00_2016_0222414708995805968	CRISPR_SEQUENCE_171Thu_Aug_11_19_13_00_2016_0222414708995805968_171_1|1-36	JX042578	7291	7326	ATTCCAGT	GCATCTAC	20	-	NA	NA	NA	NA	0	CAUGGGCACCACGCCGGAGAGGGCCGCCACGAUGAC	GTCATCTCGGGGGACCTCCCCGCCGTGGTGCTCAGG	metacrt_LCSB751_NODE_11_length_165949_cov_57.1497_ID_21:c1:p41442	JX042578_JX042578 Mycobacteriophage ElTiger69, complete genome	http://www.ncbi.nlm.nih.gov/nuccore/JX042578?report=graph&v=7283:7332&c=339966&theme=Default&flip=false&select=null&content=1&color=0&label=1&geneModel=1&decor=0&layout=0&spacing=0&alncolor=on
CRISPR_SEQUENCE_43Thu_Aug_11_19_13_00_2016_022241470899580168	CRISPR_SEQUENCE_43Thu_Aug_11_19_13_00_2016_022241470899580168_43_1|1-34	plasmid_155088_GID_4583638	253	286	CCCGCCGA	GGCGTCGG	20	-	NA	NA	NA	NA	0	CCCGACAGCCCGCACGCUGGGUGCGCCGAGAUCG	CGATCTCGGCGCAGACATCGTCATGGCTGTCGAG	metacrt_LCSB751_NODE_11_length_165949_cov_57.1497_ID_21:c1:p32204	plasmid_155088_GID_4583638_	http://aclame.ulb.ac.be/perl/Aclame/Genomes/genes_view.cgi?view=gene&id=gene:plasmid:155088
CRISPR_SEQUENCE_11Thu_Aug_11_19_13_00_2016_022241470899580473	CRISPR_SEQUENCE_11Thu_Aug_11_19_13_00_2016_022241470899580473_11_1|1-36	plasmid_97695_GID_3729164	292	257	CGGATAGC	GTGCCACA	20	+	NA	NA	NA	NA	0	CCCGUCGCCGGGCGGCAAGGUGCAGGUGGUGCGGGU	TGCCGCACCACCTGGACCTTGCAAGTCGGCGATGGG	metacrt_LCSB751_NODE_11_length_165949_cov_57.1497_ID_21:c1:p29899	plasmid_97695_GID_3729164_	http://aclame.ulb.ac.be/perl/Aclame/Genomes/genes_view.cgi?view=gene&id=gene:plasmid:97695
CRISPR_SEQUENCE_88Thu_Aug_11_19_13_00_2016_022241470899580518	CRISPR_SEQUENCE_88Thu_Aug_11_19_13_00_2016_022241470899580518_88_1|1-37	proph_171683_GID_5831102	1143	1179	GCCGTGTC	CCCGACTC	21	-	NA	NA	NA	NA	0	CCGCGAGGAUCUGGCCAAGCUGCUGAGCGAGCUGGAA	TTCCAGCTGGCGCAGCTGCTCGGTCAGGTTCTTGCGG	metacrt_LCSB751_NODE_11_length_165949_cov_57.1497_ID_21:c1:p35438	proph_171683_GID_5831102_	http://aclame.ulb.ac.be/perl/Aclame/Genomes/genes_view.cgi?view=gene&id=gene:proph:171683
CRISPR_SEQUENCE_151Thu_Aug_11_19_13_00_2016_0222414708995805124	CRISPR_SEQUENCE_151Thu_Aug_11_19_13_00_2016_0222414708995805124_151_1|1-38	NC_026440	311851	311888	CAGGTACG	ACGACGGC	20	-	NA	NA	NA	NA	0	CCGGCGCCCAGCUCGAUCACCAUCGUCUGCGUGGUGUU	AGCACCTGGTAGACGATGGTGATCTCGCGGCCCGCCGG	metacrt_LCSB751_NODE_11_length_165949_cov_57.1497_ID_21:c1:p39995	_Pandoravirus inopinatum isolate KlaHel, complete genome	http://www.ncbi.nlm.nih.gov/nuccore/NC_026440?report=graph&v=311843:311894&c=339966&theme=Default&flip=false&select=null&content=1&color=0&label=1&geneModel=1&decor=0&layout=0&spacing=0&alncolor=on
CRISPR_SEQUENCE_151Thu_Aug_11_19_13_00_2016_0222414708995805124	CRISPR_SEQUENCE_151Thu_Aug_11_19_13_00_2016_0222414708995805124_151_1|1-38	NC_026440	313965	314002	CAGGTACG	ACGACGGC	20	-	NA	NA	NA	NA	0	CCGGCGCCCAGCUCGAUCACCAUCGUCUGCGUGGUGUU	AGCACCTGGTAGACGATGGTGATCTCGCGGCCCGCCGG	metacrt_LCSB751_NODE_11_length_165949_cov_57.1497_ID_21:c1:p39995	_Pandoravirus inopinatum isolate KlaHel, complete genome	http://www.ncbi.nlm.nih.gov/nuccore/NC_026440?report=graph&v=313957:314008&c=339966&theme=Default&flip=false&select=null&content=1&color=0&label=1&geneModel=1&decor=0&layout=0&spacing=0&alncolor=on
CRISPR_SEQUENCE_96Thu_Aug_11_19_13_00_2016_0222414708995804869	CRISPR_SEQUENCE_96Thu_Aug_11_19_13_00_2016_0222414708995804869_96_1|1-37	plasmid_128089_GID_4454846	1518	1554	TTCAGGCT	CGCGCAAA	21	-	NA	NA	NA	NA	0	CCUCGCCAUCGACGAGCGGCGCCACGUCCUGUGCAAU	AACGCTCATGCCGTCGCGCCGCTCGTCGATGCCGAGA	metacrt_LCSB751_NODE_11_length_165949_cov_57.1497_ID_21:c1:p36014	plasmid_128089_GID_4454846_	http://aclame.ulb.ac.be/perl/Aclame/Genomes/genes_view.cgi?view=gene&id=gene:plasmid:128089
CRISPR_SEQUENCE_14Thu_Aug_11_19_13_00_2016_0222414708995804351	CRISPR_SEQUENCE_14Thu_Aug_11_19_13_00_2016_0222414708995804351_14_1|1-34	plasmid_92974_GID_5077822	1066	1033	GCCTGCAG	CCTTCCGC	20	+	NA	NA	NA	NA	0	CCUGCUGGCCGAGUUCUGCGGCCUGGGUGAGAUG	TATCTCAACCAGAACGCAGCCCTCGCCCAGCAGG	metacrt_LCSB751_NODE_11_length_165949_cov_57.1497_ID_21:c1:p30114	plasmid_92974_GID_5077822_	http://aclame.ulb.ac.be/perl/Aclame/Genomes/genes_view.cgi?view=gene&id=gene:plasmid:92974
CRISPR_SEQUENCE_213Thu_Aug_11_19_13_00_2016_0222414708995809291	CRISPR_SEQUENCE_213Thu_Aug_11_19_13_00_2016_0222414708995809291_213_1|1-34	NC_019708	1134	1167	TACGATAG	AACGTCCC	20	-	NA	NA	NA	NA	0	GACGAGUUGCACGCGCAGAAGUCCCGUGACGUAU	AGACGTCACGGGTTTTGTGAGCATGCAGCTCGTC	metacrt_LCSB751_NODE_34_length_48412_cov_49.7515_ID_67:c1:p43771	_Enterobacteria phage mEp235, complete genome	http://www.ncbi.nlm.nih.gov/nuccore/NC_019708?report=graph&v=1126:1173&c=339966&theme=Default&flip=false&select=null&content=1&color=0&label=1&geneModel=1&decor=0&layout=0&spacing=0&alncolor=on
CRISPR_SEQUENCE_213Thu_Aug_11_19_13_00_2016_0222414708995809291	CRISPR_SEQUENCE_213Thu_Aug_11_19_13_00_2016_0222414708995809291_213_1|1-34	NC_013055	13146	13179	GACCATAC	CACGTCCC	20	-	NA	NA	NA	NA	0	GACGAGUUGCACGCGCAGAAGUCCCGUGACGUAU	AAACTTCCCGAGTCTTGTGCGCGTGCAGCTCGTC	metacrt_LCSB751_NODE_34_length_48412_cov_49.7515_ID_67:c1:p43771	_Burkholderia phage KS9, complete genome	http://www.ncbi.nlm.nih.gov/nuccore/NC_013055?report=graph&v=13138:13185&c=339966&theme=Default&flip=false&select=null&content=1&color=0&label=1&geneModel=1&decor=0&layout=0&spacing=0&alncolor=on
CRISPR_SEQUENCE_213Thu_Aug_11_19_13_00_2016_0222414708995809291	CRISPR_SEQUENCE_213Thu_Aug_11_19_13_00_2016_0222414708995809291_213_1|1-34	JQ182731	1134	1167	TACGATAG	AACGTCCC	20	-	NA	NA	NA	NA	0	GACGAGUUGCACGCGCAGAAGUCCCGUGACGUAU	AGACGTCACGGGTTTTGTGAGCATGCAGCTCGTC	metacrt_LCSB751_NODE_34_length_48412_cov_49.7515_ID_67:c1:p43771	JQ182731_JQ182731 Enterobacteria phage mEp235, complete genome	http://www.ncbi.nlm.nih.gov/nuccore/JQ182731?report=graph&v=1126:1173&c=339966&theme=Default&flip=false&select=null&content=1&color=0&label=1&geneModel=1&decor=0&layout=0&spacing=0&alncolor=on
CRISPR_SEQUENCE_213Thu_Aug_11_19_13_00_2016_0222414708995809291	CRISPR_SEQUENCE_213Thu_Aug_11_19_13_00_2016_0222414708995809291_213_1|1-34	FJ982340	13146	13179	GACCATAC	CACGTCCC	20	-	NA	NA	NA	NA	0	GACGAGUUGCACGCGCAGAAGUCCCGUGACGUAU	AAACTTCCCGAGTCTTGTGCGCGTGCAGCTCGTC	metacrt_LCSB751_NODE_34_length_48412_cov_49.7515_ID_67:c1:p43771	FJ982340_FJ982340 Burkholderia phage KS9, complete genome	http://www.ncbi.nlm.nih.gov/nuccore/FJ982340?report=graph&v=13138:13185&c=339966&theme=Default&flip=false&select=null&content=1&color=0&label=1&geneModel=1&decor=0&layout=0&spacing=0&alncolor=on
CRISPR_SEQUENCE_29Thu_Aug_11_19_13_00_2016_0222414708995802031	CRISPR_SEQUENCE_29Thu_Aug_11_19_13_00_2016_0222414708995802031_29_1|1-33	NC_028668	51627	51595	GTGCGCCG	GACTCCAC	21	+	NA	NA	NA	NA	0	GCAAUGCGCGACGCUCUCGAUGCGACGAUUUCU	AGAATTACCGGCATCGAGAGCGTCGCACATTGC	metacrt_LCSB751_NODE_11_length_165949_cov_57.1497_ID_21:c1:p31191	_Gordonia phage GMA3, complete genome	http://www.ncbi.nlm.nih.gov/nuccore/NC_028668?report=graph&v=51619:51613&c=339966&theme=Default&flip=false&select=null&content=1&color=0&label=1&geneModel=1&decor=0&layout=0&spacing=0&alncolor=on
CRISPR_SEQUENCE_29Thu_Aug_11_19_13_00_2016_0222414708995802031	CRISPR_SEQUENCE_29Thu_Aug_11_19_13_00_2016_0222414708995802031_29_1|1-33	KR063279	51627	51595	GTGCGCCG	GACTCCAC	21	+	NA	NA	NA	NA	0	GCAAUGCGCGACGCUCUCGAUGCGACGAUUUCU	AGAATTACCGGCATCGAGAGCGTCGCACATTGC	metacrt_LCSB751_NODE_11_length_165949_cov_57.1497_ID_21:c1:p31191	KR063279_KR063279 Gordonia phage GMA3, complete genome	http://www.ncbi.nlm.nih.gov/nuccore/KR063279?report=graph&v=51619:51613&c=339966&theme=Default&flip=false&select=null&content=1&color=0&label=1&geneModel=1&decor=0&layout=0&spacing=0&alncolor=on
CRISPR_SEQUENCE_159Thu_Aug_11_19_13_00_2016_0222414708995809334	CRISPR_SEQUENCE_159Thu_Aug_11_19_13_00_2016_0222414708995809334_159_1|1-34	proph_171994_GID_3755584	418	451	GGCCATGG	CATCTCCT	20	-	NA	NA	NA	NA	0	GCCAUGACCGUCAACGCCAGCAUGGCUACCACCU	GGGTGGTGGCCTTGGTCGCCTTGGCGGTCATGGC	metacrt_LCSB751_NODE_11_length_165949_cov_57.1497_ID_21:c1:p40576	proph_171994_GID_3755584_	http://aclame.ulb.ac.be/perl/Aclame/Genomes/genes_view.cgi?view=gene&id=gene:proph:171994
CRISPR_SEQUENCE_59Thu_Aug_11_19_13_00_2016_0222414708995808138	CRISPR_SEQUENCE_59Thu_Aug_11_19_13_00_2016_0222414708995808138_59_1|1-36	proph_167614_GID_1170641	411	446	TTTTGCCC	TATCCTTA	20	-	NA	NA	NA	NA	0	GCCGAUGAUGGUGAUGCUUCAGCAAGGGGGGCAGCU	AGCTGGCCACCTTGCTGCAAGAACACCGTCATCGGG	metacrt_LCSB751_NODE_11_length_165949_cov_57.1497_ID_21:c1:p33349	proph_167614_GID_1170641_	http://aclame.ulb.ac.be/perl/Aclame/Genomes/genes_view.cgi?view=gene&id=gene:proph:167614
CRISPR_SEQUENCE_183Thu_Aug_11_19_13_00_2016_0222414708995804332	CRISPR_SEQUENCE_183Thu_Aug_11_19_13_00_2016_0222414708995804332_183_1|1-34	NC_008724	212714	212747	CCCGGTTC	CTTCGTCA	20	-	NA	NA	NA	NA	0	GCGAAGCCGGCGGCUUGCUUGGUGAUGACUACAG	CTGCAGTTGCCACCAAGCCAGCCGCAGGCTTCGT	metacrt_LCSB751_NODE_34_length_48412_cov_49.7515_ID_67:c1:p41334	_Acanthocystis turfacea Chlorella virus 1, complete genome	http://www.ncbi.nlm.nih.gov/nuccore/NC_008724?report=graph&v=212706:212754&c=339966&theme=Default&flip=false&select=null&content=1&color=0&label=1&geneModel=1&decor=0&layout=0&spacing=0&alncolor=on
CRISPR_SEQUENCE_110Thu_Aug_11_19_13_00_2016_0222414708995803640	CRISPR_SEQUENCE_110Thu_Aug_11_19_13_00_2016_0222414708995803640_110_1|1-38	plasmid_23316_GID_962286	1064	1101	GCCAGTCA	GTGTTGCG	20	-	NA	NA	NA	NA	0	GCGACUUCGUUGCCGACAUGCCUCGCCAGUUGCAGGAC	GCGCCCCAACTGGCGCAGCATGTCGGCAACCACGTCGG	metacrt_LCSB751_NODE_11_length_165949_cov_57.1497_ID_21:c1:p37022	plasmid_23316_GID_962286_	http://aclame.ulb.ac.be/perl/Aclame/Genomes/genes_view.cgi?view=gene&id=gene:plasmid:23316
CRISPR_SEQUENCE_152Thu_Aug_11_19_13_00_2016_0222414708995803475	CRISPR_SEQUENCE_152Thu_Aug_11_19_13_00_2016_0222414708995803475_152_1|1-36	NC_008210	100525	100560	CCTTGGCC	GCCGCCCG	20	-	NA	NA	NA	NA	0	GCUUGGGCGCGUUGGGGUCGGCGUUGGCUUCGGUGA	TCACCCCAGCCGACGCCGACCCCATCACCCCCCAGG	metacrt_LCSB751_NODE_11_length_165949_cov_57.1497_ID_21:c1:p40070	_Ranid herpesvirus 2 strain ATCC VR-568, complete genome	http://www.ncbi.nlm.nih.gov/nuccore/NC_008210?report=graph&v=100517:100567&c=339966&theme=Default&flip=false&select=null&content=1&color=0&label=1&geneModel=1&decor=0&layout=0&spacing=0&alncolor=on
CRISPR_SEQUENCE_152Thu_Aug_11_19_13_00_2016_0222414708995803475	CRISPR_SEQUENCE_152Thu_Aug_11_19_13_00_2016_0222414708995803475_152_1|1-36	NC_011273	101959	101924	TGATCATC	GGAGTACC	20	+	NA	NA	NA	NA	0	GCUUGGGCGCGUUGGGGUCGGCGUUGGCUUCGGUGA	TGACCGAGTTCAGCTCCGCCCCCGACGCGCCCAAGC	metacrt_LCSB751_NODE_11_length_165949_cov_57.1497_ID_21:c1:p40070	_Mycobacterium phage Myrna, complete genome	http://www.ncbi.nlm.nih.gov/nuccore/NC_011273?report=graph&v=101951:101934&c=339966&theme=Default&flip=false&select=null&content=1&color=0&label=1&geneModel=1&decor=0&layout=0&spacing=0&alncolor=on
CRISPR_SEQUENCE_152Thu_Aug_11_19_13_00_2016_0222414708995803475	CRISPR_SEQUENCE_152Thu_Aug_11_19_13_00_2016_0222414708995803475_152_1|1-36	EU826466	101959	101924	TGATCATC	GGAGTACC	20	+	NA	NA	NA	NA	0	GCUUGGGCGCGUUGGGGUCGGCGUUGGCUUCGGUGA	TGACCGAGTTCAGCTCCGCCCCCGACGCGCCCAAGC	metacrt_LCSB751_NODE_11_length_165949_cov_57.1497_ID_21:c1:p40070	EU826466_EU826466 Mycobacterium phage Myrna, complete genome	http://www.ncbi.nlm.nih.gov/nuccore/EU826466?report=graph&v=101951:101934&c=339966&theme=Default&flip=false&select=null&content=1&color=0&label=1&geneModel=1&decor=0&layout=0&spacing=0&alncolor=on
CRISPR_SEQUENCE_68Thu_Aug_11_19_13_00_2016_0222414708995806407	CRISPR_SEQUENCE_68Thu_Aug_11_19_13_00_2016_0222414708995806407_68_1|1-36	plasmid_90810_GID_4976791	198	163	GCCGAATC	GCAAAAGC	22	+	NA	NA	NA	NA	0	GUGGAGCUGGUCGAGCAGGUCGUUGUGCUUGGGCAC	GTCTACAACCACAGCAACCTGCTCGACCAGATCCAC	metacrt_LCSB751_NODE_11_length_165949_cov_57.1497_ID_21:c1:p33995	plasmid_90810_GID_4976791_	http://aclame.ulb.ac.be/perl/Aclame/Genomes/genes_view.cgi?view=gene&id=gene:plasmid:90810
CRISPR_SEQUENCE_68Thu_Aug_11_19_13_00_2016_0222414708995806407	CRISPR_SEQUENCE_68Thu_Aug_11_19_13_00_2016_0222414708995806407_68_1|1-36	plasmid_130896_GID_4025700	179	214	ATCGACCA	CCGGCGGC	20	-	NA	NA	NA	NA	0	GUGGAGCUGGUCGAGCAGGUCGUUGUGCUUGGGCAC	GTGCGCAAGCACCAGGAACTGCACGACGAATTCCAC	metacrt_LCSB751_NODE_11_length_165949_cov_57.1497_ID_21:c1:p33995	plasmid_130896_GID_4025700_	http://aclame.ulb.ac.be/perl/Aclame/Genomes/genes_view.cgi?view=gene&id=gene:plasmid:130896
CRISPR_SEQUENCE_5Thu_Aug_11_19_13_00_2016_0222414708995808970	CRISPR_SEQUENCE_5Thu_Aug_11_19_13_00_2016_0222414708995808970_5_1|1-34	NC_015463	3230	3197	AATCTATT	CTGCATTA	20	+	NA	NA	NA	NA	0	UAUUGAUUGGAGGUAGUCCAUGCCAAAGUAUUAG	CTAAAACTTTGGCAAGGGCTACCTCCAAAAAGCA	metacrt_LCSB751_NODE_11_length_165949_cov_57.1497_ID_21:c1:p29471	_Synechococcus phage S-CBS2, complete genome	http://www.ncbi.nlm.nih.gov/nuccore/NC_015463?report=graph&v=3210:3199&c=339966&theme=Default&flip=false&select=null&content=1&color=0&label=1&geneModel=1&decor=0&layout=0&spacing=0&alncolor=on
CRISPR_SEQUENCE_5Thu_Aug_11_19_13_00_2016_0222414708995808970	CRISPR_SEQUENCE_5Thu_Aug_11_19_13_00_2016_0222414708995808970_5_1|1-34	NC_023614	36508	36541	AATCAATC	CTGCGAAA	22	-	NA	NA	NA	NA	0	UAUUGAUUGGAGGUAGUCCAUGCCAAAGUAUUAG	CTGAAACTTTGGCATGGACTGCCTCCGATAATTA	metacrt_LCSB751_NODE_11_length_165949_cov_57.1497_ID_21:c1:p29471	_Croceibacter phage P2559Y, complete genome	http://www.ncbi.nlm.nih.gov/nuccore/NC_023614?report=graph&v=36500:36549&c=339966&theme=Default&flip=false&select=null&content=1&color=0&label=1&geneModel=1&decor=0&layout=0&spacing=0&alncolor=on
CRISPR_SEQUENCE_5Thu_Aug_11_19_13_00_2016_0222414708995808970	CRISPR_SEQUENCE_5Thu_Aug_11_19_13_00_2016_0222414708995808970_5_1|1-34	KC688701	36508	36541	AATCAATC	CTGCGAAA	22	-	NA	NA	NA	NA	0	UAUUGAUUGGAGGUAGUCCAUGCCAAAGUAUUAG	CTGAAACTTTGGCATGGACTGCCTCCGATAATTA	metacrt_LCSB751_NODE_11_length_165949_cov_57.1497_ID_21:c1:p29471	KC688701_KC688701 Croceibacter phage P2559Y, complete genome	http://www.ncbi.nlm.nih.gov/nuccore/KC688701?report=graph&v=36500:36549&c=339966&theme=Default&flip=false&select=null&content=1&color=0&label=1&geneModel=1&decor=0&layout=0&spacing=0&alncolor=on
CRISPR_SEQUENCE_5Thu_Aug_11_19_13_00_2016_0222414708995808970	CRISPR_SEQUENCE_5Thu_Aug_11_19_13_00_2016_0222414708995808970_5_1|1-34	GU936714	3230	3197	AATCTATT	CTGCATTA	20	+	NA	NA	NA	NA	0	UAUUGAUUGGAGGUAGUCCAUGCCAAAGUAUUAG	CTAAAACTTTGGCAAGGGCTACCTCCAAAAAGCA	metacrt_LCSB751_NODE_11_length_165949_cov_57.1497_ID_21:c1:p29471	GU936714_GU936714 Synechococcus phage S-CBS2, complete genome	http://www.ncbi.nlm.nih.gov/nuccore/GU936714?report=graph&v=3210:3199&c=339966&theme=Default&flip=false&select=null&content=1&color=0&label=1&geneModel=1&decor=0&layout=0&spacing=0&alncolor=on
CRISPR_SEQUENCE_5Thu_Aug_11_19_13_00_2016_0222414708995808970	CRISPR_SEQUENCE_5Thu_Aug_11_19_13_00_2016_0222414708995808970_5_1|1-34	NC_021794	5491	5458	AATCAATT	CTGCTATA	20	+	NA	NA	NA	NA	0	UAUUGAUUGGAGGUAGUCCAUGCCAAAGUAUUAG	CTAAAACCTTGACAAGGACTTCCGCCCATCAATA	metacrt_LCSB751_NODE_11_length_165949_cov_57.1497_ID_21:c1:p29471	_Cellulophaga phage phi18:3, complete genome	http://www.ncbi.nlm.nih.gov/nuccore/NC_021794?report=graph&v=5483:5466&c=339966&theme=Default&flip=false&select=null&content=1&color=0&label=1&geneModel=1&decor=0&layout=0&spacing=0&alncolor=on
CRISPR_SEQUENCE_5Thu_Aug_11_19_13_00_2016_0222414708995808970	CRISPR_SEQUENCE_5Thu_Aug_11_19_13_00_2016_0222414708995808970_5_1|1-34	NC_021790	659	626	AATCTACA	CTGCAAAG	20	+	NA	NA	NA	NA	0	UAUUGAUUGGAGGUAGUCCAUGCCAAAGUAUUAG	CTAAACCCCTGACAAGGACTACCTCCAATAAATA	metacrt_LCSB751_NODE_11_length_165949_cov_57.1497_ID_21:c1:p29471	_Cellulophaga phage phi18:1, complete genome	http://www.ncbi.nlm.nih.gov/nuccore/NC_021790?report=graph&v=651:634&c=339966&theme=Default&flip=false&select=null&content=1&color=0&label=1&geneModel=1&decor=0&layout=0&spacing=0&alncolor=on
CRISPR_SEQUENCE_5Thu_Aug_11_19_13_00_2016_0222414708995808970	CRISPR_SEQUENCE_5Thu_Aug_11_19_13_00_2016_0222414708995808970_5_1|1-34	NC_021791	632	599	AATCAACA	CCGCAAAG	20	+	NA	NA	NA	NA	0	UAUUGAUUGGAGGUAGUCCAUGCCAAAGUAUUAG	CTAAACCCCTGACAAGGACTACCTCCAATAAATA	metacrt_LCSB751_NODE_11_length_165949_cov_57.1497_ID_21:c1:p29471	_Cellulophaga phage phi12:1, complete genome	http://www.ncbi.nlm.nih.gov/nuccore/NC_021791?report=graph&v=624:607&c=339966&theme=Default&flip=false&select=null&content=1&color=0&label=1&geneModel=1&decor=0&layout=0&spacing=0&alncolor=on
CRISPR_SEQUENCE_5Thu_Aug_11_19_13_00_2016_0222414708995808970	CRISPR_SEQUENCE_5Thu_Aug_11_19_13_00_2016_0222414708995808970_5_1|1-34	KC821620	5491	5458	AATCAATT	CTGCTATA	20	+	NA	NA	NA	NA	0	UAUUGAUUGGAGGUAGUCCAUGCCAAAGUAUUAG	CTAAAACCTTGACAAGGACTTCCGCCCATCAATA	metacrt_LCSB751_NODE_11_length_165949_cov_57.1497_ID_21:c1:p29471	KC821620_KC821620 Cellulophaga phage phi18:3, complete genome	http://www.ncbi.nlm.nih.gov/nuccore/KC821620?report=graph&v=5483:5466&c=339966&theme=Default&flip=false&select=null&content=1&color=0&label=1&geneModel=1&decor=0&layout=0&spacing=0&alncolor=on
CRISPR_SEQUENCE_5Thu_Aug_11_19_13_00_2016_0222414708995808970	CRISPR_SEQUENCE_5Thu_Aug_11_19_13_00_2016_0222414708995808970_5_1|1-34	KC821627	659	626	AATCTACA	CTGCAAAG	20	+	NA	NA	NA	NA	0	UAUUGAUUGGAGGUAGUCCAUGCCAAAGUAUUAG	CTAAACCCCTGACAAGGACTACCTCCAATAAATA	metacrt_LCSB751_NODE_11_length_165949_cov_57.1497_ID_21:c1:p29471	KC821627_KC821627 Cellulophaga phage phi18:2, complete genome	http://www.ncbi.nlm.nih.gov/nuccore/KC821627?report=graph&v=651:634&c=339966&theme=Default&flip=false&select=null&content=1&color=0&label=1&geneModel=1&decor=0&layout=0&spacing=0&alncolor=on
CRISPR_SEQUENCE_5Thu_Aug_11_19_13_00_2016_0222414708995808970	CRISPR_SEQUENCE_5Thu_Aug_11_19_13_00_2016_0222414708995808970_5_1|1-34	KC821619	659	626	AATCTACA	CTGCAAAG	20	+	NA	NA	NA	NA	0	UAUUGAUUGGAGGUAGUCCAUGCCAAAGUAUUAG	CTAAACCCCTGACAAGGACTACCTCCAATAAATA	metacrt_LCSB751_NODE_11_length_165949_cov_57.1497_ID_21:c1:p29471	KC821619_KC821619 Cellulophaga phage phi18:1, complete genome	http://www.ncbi.nlm.nih.gov/nuccore/KC821619?report=graph&v=651:634&c=339966&theme=Default&flip=false&select=null&content=1&color=0&label=1&geneModel=1&decor=0&layout=0&spacing=0&alncolor=on
CRISPR_SEQUENCE_5Thu_Aug_11_19_13_00_2016_0222414708995808970	CRISPR_SEQUENCE_5Thu_Aug_11_19_13_00_2016_0222414708995808970_5_1|1-34	KC821615	632	599	AATCAACA	CCGCAAAG	20	+	NA	NA	NA	NA	0	UAUUGAUUGGAGGUAGUCCAUGCCAAAGUAUUAG	CTAAACCCCTGACAAGGACTACCTCCAATAAATA	metacrt_LCSB751_NODE_11_length_165949_cov_57.1497_ID_21:c1:p29471	KC821615_KC821615 Cellulophaga phage phi12:3, complete genome	http://www.ncbi.nlm.nih.gov/nuccore/KC821615?report=graph&v=624:607&c=339966&theme=Default&flip=false&select=null&content=1&color=0&label=1&geneModel=1&decor=0&layout=0&spacing=0&alncolor=on
CRISPR_SEQUENCE_5Thu_Aug_11_19_13_00_2016_0222414708995808970	CRISPR_SEQUENCE_5Thu_Aug_11_19_13_00_2016_0222414708995808970_5_1|1-34	KC821613	632	599	AATCAACA	CCGCAAAG	20	+	NA	NA	NA	NA	0	UAUUGAUUGGAGGUAGUCCAUGCCAAAGUAUUAG	CTAAACCCCTGACAAGGACTACCTCCAATAAATA	metacrt_LCSB751_NODE_11_length_165949_cov_57.1497_ID_21:c1:p29471	KC821613_KC821613 Cellulophaga phage phi12:1, complete genome	http://www.ncbi.nlm.nih.gov/nuccore/KC821613?report=graph&v=624:607&c=339966&theme=Default&flip=false&select=null&content=1&color=0&label=1&geneModel=1&decor=0&layout=0&spacing=0&alncolor=on
CRISPR_SEQUENCE_21Thu_Aug_11_19_13_00_2016_0222414708995806646	CRISPR_SEQUENCE_21Thu_Aug_11_19_13_00_2016_0222414708995806646_21_1|1-34	plasmid_81842_GID_5319465	629	596	TCTGATGA	CAACCTGC	20	+	NA	NA	NA	NA	0	UCCGCGAGGCCGAGAUUUUCCUGGAUGUCCCACA	TGCTGGACCTTCAGGAAAAGCTCGGCCTCGCCTA	metacrt_LCSB751_NODE_11_length_165949_cov_57.1497_ID_21:c1:p30616	plasmid_81842_GID_5319465_	http://aclame.ulb.ac.be/perl/Aclame/Genomes/genes_view.cgi?view=gene&id=gene:plasmid:81842
CRISPR_SEQUENCE_108Thu_Aug_11_19_13_00_2016_0222414708995804746	CRISPR_SEQUENCE_108Thu_Aug_11_19_13_00_2016_0222414708995804746_108_1|1-34	NC_028934	19443	19476	AGGTCTGG	CGCGCAGC	20	-	NA	NA	NA	NA	0	UCUCGAGCUCCUCGGUGGCCAGCAACCGCAACCU	AGCTTGCAGTTGGTGGCCACCGTGGGGTTCGGGA	metacrt_LCSB751_NODE_11_length_165949_cov_57.1497_ID_21:c1:p36880	_Mycobacterium phage Vincenzo, complete genome	http://www.ncbi.nlm.nih.gov/nuccore/NC_028934?report=graph&v=19435:19484&c=339966&theme=Default&flip=false&select=null&content=1&color=0&label=1&geneModel=1&decor=0&layout=0&spacing=0&alncolor=on
CRISPR_SEQUENCE_108Thu_Aug_11_19_13_00_2016_0222414708995804746	CRISPR_SEQUENCE_108Thu_Aug_11_19_13_00_2016_0222414708995804746_108_1|1-34	KR080200	19443	19476	AGGTCTGG	CGCGCAGC	20	-	NA	NA	NA	NA	0	UCUCGAGCUCCUCGGUGGCCAGCAACCGCAACCU	AGCTTGCAGTTGGTGGCCACCGTGGGGTTCGGGA	metacrt_LCSB751_NODE_11_length_165949_cov_57.1497_ID_21:c1:p36880	KR080200_KR080200 Mycobacterium phage AlanGrant, complete genome	http://www.ncbi.nlm.nih.gov/nuccore/KR080200?report=graph&v=19435:19484&c=339966&theme=Default&flip=false&select=null&content=1&color=0&label=1&geneModel=1&decor=0&layout=0&spacing=0&alncolor=on
CRISPR_SEQUENCE_108Thu_Aug_11_19_13_00_2016_0222414708995804746	CRISPR_SEQUENCE_108Thu_Aug_11_19_13_00_2016_0222414708995804746_108_1|1-34	KR080194	19443	19476	AGGTCTGG	CGCGCAGC	20	-	NA	NA	NA	NA	0	UCUCGAGCUCCUCGGUGGCCAGCAACCGCAACCU	AGCTTGCAGTTGGTGGCCACCGTGGGGTTCGGGA	metacrt_LCSB751_NODE_11_length_165949_cov_57.1497_ID_21:c1:p36880	KR080194_KR080194 Mycobacterium phage Vincenzo, complete genome	http://www.ncbi.nlm.nih.gov/nuccore/KR080194?report=graph&v=19435:19484&c=339966&theme=Default&flip=false&select=null&content=1&color=0&label=1&geneModel=1&decor=0&layout=0&spacing=0&alncolor=on
CRISPR_SEQUENCE_160Thu_Aug_11_19_13_00_2016_0222414708995808826	CRISPR_SEQUENCE_160Thu_Aug_11_19_13_00_2016_0222414708995808826_160_1|1-34	plasmid_149351_GID_2656434	733	700	TCCTGTCG	GCCCTGCA	20	+	NA	NA	NA	NA	0	UGACCAGCUUCCCGGAUUCGGCCAGAUCCUUCAU	ATGTGGGATCTGGGCGAATCCGCGAAGGTGGCGA	metacrt_LCSB751_NODE_11_length_165949_cov_57.1497_ID_21:c1:p40647	plasmid_149351_GID_2656434_	http://aclame.ulb.ac.be/perl/Aclame/Genomes/genes_view.cgi?view=gene&id=gene:plasmid:149351
CRISPR_SEQUENCE_51Thu_Aug_11_19_13_00_2016_0222414708995805606	CRISPR_SEQUENCE_51Thu_Aug_11_19_13_00_2016_0222414708995805606_51_1|1-35	NC_029070	34443	34477	CACCGAAG	ACTACACC	21	-	NA	NA	NA	NA	0	UUGCAGACCUGGCGGACCCCGAUGAGCUGUGGCAG	CTGGAACAGCTCATTGCGGTCAGCCAGTTCAGCAA	metacrt_LCSB751_NODE_11_length_165949_cov_57.1497_ID_21:c1:p32776	_Cronobacter phage Dev-CD-23823 complete sequence	http://www.ncbi.nlm.nih.gov/nuccore/NC_029070?report=graph&v=34435:34485&c=339966&theme=Default&flip=false&select=null&content=1&color=0&label=1&geneModel=1&decor=0&layout=0&spacing=0&alncolor=on
CRISPR_SEQUENCE_51Thu_Aug_11_19_13_00_2016_0222414708995805606	CRISPR_SEQUENCE_51Thu_Aug_11_19_13_00_2016_0222414708995805606_51_1|1-35	LN878149	34443	34477	CACCGAAG	ACTACACC	21	-	NA	NA	NA	NA	0	UUGCAGACCUGGCGGACCCCGAUGAGCUGUGGCAG	CTGGAACAGCTCATTGCGGTCAGCCAGTTCAGCAA	metacrt_LCSB751_NODE_11_length_165949_cov_57.1497_ID_21:c1:p32776	LN878149_LN878149 Cronobacter phage Dev-CD-23823 complete sequence	http://www.ncbi.nlm.nih.gov/nuccore/LN878149?report=graph&v=34435:34485&c=339966&theme=Default&flip=false&select=null&content=1&color=0&label=1&geneModel=1&decor=0&layout=0&spacing=0&alncolor=on
